# Supplementary material for: What Factors Influence the Interest in Working in the Public Health Service in Germany? Part I of the OeGD-Studisurvey
Source: Int J Environ Res Public Health. 2022 Sep 19;19(18):11838. doi: 10.3390/ijerph191811838 (PMC9517554; doi:10.3390/ijerph191811838)
Supplement: Supplementary file 1 [file ijerph-19-11838-s001.zip]

Archive with 3 entries (3 files):
- S1_OeGD-Studisurvey_PartI_Sampling_procedure.xlsx
- S2_OeGD-Studisurvey_PartI_Questionaire_wave1.pdf
- S2_OeGD-Studisurvey_PartI_Questionaire_wave2.pdf
