# Supplementary material for: What Factors Influence the Interest in Working in the Public Health Service in Germany? Part I of the OeGD-Studisurvey
Source: Int J Environ Res Public Health. 2022 Sep 19;19(18):11838. doi: 10.3390/ijerph191811838 (PMC9517554; doi:10.3390/ijerph191811838)
Supplement: Supplementary file 1 [file ijerph-19-11838-s001.zip › S1_OeGD-Studisurvey_PartI_Sampling_procedure.xlsx]

## Sheet: HRK_final
Subject group	Topic	Thematic focus	Study program	University	Study site
Gesellschafts und Sozialwissenschaften	Pädagogik, Erziehungswissenschaften	Erwachsenenbildung	Pädagogik	Technische Universität Chemnitz	Chemnitz
Gesellschafts und Sozialwissenschaften	Pädagogik, Erziehungswissenschaften	Pädagogik, Erziehungswissenschaften	Angewandte Forschung in der Sozialen Arbeit	Hochschule für angewandte Wissenschaften München	München
Gesellschafts und Sozialwissenschaften	Pädagogik, Erziehungswissenschaften	Pädagogik, Erziehungswissenschaften	Erwachsenenbildung/ Weiterbildung	Otto-Friedrich-Universität Bamberg	Bamberg
Gesellschafts und Sozialwissenschaften	Pädagogik, Erziehungswissenschaften	Pädagogik, Erziehungswissenschaften	Erziehungs- und Bildungswissenschaft	Otto-Friedrich-Universität Bamberg	Bamberg
Gesellschafts und Sozialwissenschaften	Pädagogik, Erziehungswissenschaften	Pädagogik, Erziehungswissenschaften	Erziehungs- und Bildungswissenschaft	Universität Hamburg	Hamburg
Gesellschafts und Sozialwissenschaften	Pädagogik, Erziehungswissenschaften	Pädagogik, Erziehungswissenschaften	Erziehungs- und Bildungswissenschaft/ Pädagogik	Philipps-Universität Marburg	Marburg
Gesellschafts und Sozialwissenschaften	Pädagogik, Erziehungswissenschaften	Pädagogik, Erziehungswissenschaften	Erziehungs- und Bildungswissenschaften	Universität Bremen	Bremen
Gesellschafts und Sozialwissenschaften	Pädagogik, Erziehungswissenschaften	Pädagogik, Erziehungswissenschaften	Erziehungs- und Bildungswissenschaften	Carl von Ossietzky Universität Oldenburg	Oldenburg
Gesellschafts und Sozialwissenschaften	Pädagogik, Erziehungswissenschaften	Pädagogik, Erziehungswissenschaften	Erziehungswissenschaft	Universität Bielefeld	Bielefeld
Gesellschafts und Sozialwissenschaften	Pädagogik, Erziehungswissenschaften	Pädagogik, Erziehungswissenschaften	Erziehungswissenschaft	Westfälische Wilhelms-Universität Münster	Münster
Gesellschafts und Sozialwissenschaften	Pädagogik, Erziehungswissenschaften	Pädagogik, Erziehungswissenschaften	Erziehungswissenschaft	Pädagogische Hochschule Freiburg	Freiburg
Gesellschafts und Sozialwissenschaften	Pädagogik, Erziehungswissenschaften	Pädagogik, Erziehungswissenschaften	Erziehungswissenschaft	Georg-August-Universität Göttingen	Göttingen
Gesellschafts und Sozialwissenschaften	Pädagogik, Erziehungswissenschaften	Pädagogik, Erziehungswissenschaften	Erziehungswissenschaft	Universität zu Köln	Köln
Gesellschafts und Sozialwissenschaften	Pädagogik, Erziehungswissenschaften	Pädagogik, Erziehungswissenschaften	Erziehungswissenschaft	Ruhr-Universität Bochum	Bochum
Gesellschafts und Sozialwissenschaften	Pädagogik, Erziehungswissenschaften	Pädagogik, Erziehungswissenschaften	Erziehungswissenschaft	Johann Wolfgang Goethe-Universität, Frankfurt am Main	Frankfurt am Main
Gesellschafts und Sozialwissenschaften	Pädagogik, Erziehungswissenschaften	Pädagogik, Erziehungswissenschaften	Erziehungswissenschaft	Martin-Luther-Universität Halle-Wittenberg	Halle an der Saale
Gesellschafts und Sozialwissenschaften	Pädagogik, Erziehungswissenschaften	Pädagogik, Erziehungswissenschaften	Erziehungswissenschaft	Universität Paderborn	Paderborn
Gesellschafts und Sozialwissenschaften	Pädagogik, Erziehungswissenschaften	Pädagogik, Erziehungswissenschaften	Erziehungswissenschaft - Innovation und Management im Bildungswesen	Universität Erfurt	Erfurt
Gesellschafts und Sozialwissenschaften	Pädagogik, Erziehungswissenschaften	Pädagogik, Erziehungswissenschaften	Erziehungswissenschaft (Landau)	Universität Koblenz-Landau	Landau
Gesellschafts und Sozialwissenschaften	Pädagogik, Erziehungswissenschaften	Pädagogik, Erziehungswissenschaften	Erziehungswissenschaft mit den Schwerpunkten Pädagogik der Kindheit/ Diversity Education	Universität Hildesheim	Hildesheim
Gesellschafts und Sozialwissenschaften	Pädagogik, Erziehungswissenschaften	Pädagogik, Erziehungswissenschaften	Erziehungswissenschaft/ Schwerpunkt Heterogenität in Erziehung und Bildung	Universität Augsburg	Augsburg
Gesellschafts und Sozialwissenschaften	Pädagogik, Erziehungswissenschaften	Pädagogik, Erziehungswissenschaften	Erziehungswissenschaft: Bildung in Europa  Education in Europe	Europa-Universität Flensburg	Flensburg
Gesellschafts und Sozialwissenschaften	Pädagogik, Erziehungswissenschaften	Pädagogik, Erziehungswissenschaften	Erziehungswissenschaft: Bildungstheorie und Gesellschaftsanalyse	Bergische Universität Wuppertal	Wuppertal
Gesellschafts und Sozialwissenschaften	Pädagogik, Erziehungswissenschaften	Pädagogik, Erziehungswissenschaften	Erziehungswissenschaft: Organisation des Sozialen	Universität Trier	Trier
Gesellschafts und Sozialwissenschaften	Pädagogik, Erziehungswissenschaften	Pädagogik, Erziehungswissenschaften	Erziehungswissenschaft: Schwerpunkt Erziehung und Bildung in gesellschaftlicher Heterogenität	Universität Osnabrück	Osnabrück
Gesellschafts und Sozialwissenschaften	Pädagogik, Erziehungswissenschaften	Pädagogik, Erziehungswissenschaften	Erziehungswissenschaften	Universität Regensburg	Regensburg
Gesellschafts und Sozialwissenschaften	Pädagogik, Erziehungswissenschaften	Pädagogik, Erziehungswissenschaften	Erziehungswissenschaftlich-Empirische Bildungsforschung	Friedrich-Alexander-Universität Erlangen-Nürnberg	Nürnberg
Gesellschafts und Sozialwissenschaften	Pädagogik, Erziehungswissenschaften	Pädagogik, Erziehungswissenschaften	Interkulturelle Pädagogik	Pädagogische Hochschule Weingarten	Weingarten
Gesellschafts und Sozialwissenschaften	Pädagogik, Erziehungswissenschaften	Pädagogik, Erziehungswissenschaften	Medizinpädagogik	MSH Medical School Hamburg - University of Applied Sciences and Medical University	Hamburg
Gesellschafts und Sozialwissenschaften	Pädagogik, Erziehungswissenschaften	Pädagogik, Erziehungswissenschaften	Medizinpädagogik	Medical School Berlin - Hochschule für Gesundheit und Medizin (MSB)	Berlin
Gesellschafts und Sozialwissenschaften	Pädagogik, Erziehungswissenschaften	Pädagogik, Erziehungswissenschaften	Organisations- und Personalentwicklung	Friedrich-Alexander-Universität Erlangen-Nürnberg	Erlangen
Gesellschafts und Sozialwissenschaften	Pädagogik, Erziehungswissenschaften	Pädagogik, Erziehungswissenschaften	Pädagogik	Karlsruher Institut für Technologie	Karlsruhe
Gesellschafts und Sozialwissenschaften	Pädagogik, Erziehungswissenschaften	Pädagogik, Erziehungswissenschaften	Pädagogik	Alanus Hochschule	Alfter
Gesellschafts und Sozialwissenschaften	Pädagogik, Erziehungswissenschaften	Pädagogik, Erziehungswissenschaften	Pädagogik mit Schwerpunkt Bildungsforschung und Bildungsmanagement	Ludwig-Maximilians-Universität München	München
Gesellschafts und Sozialwissenschaften	Pädagogik, Erziehungswissenschaften	Pädagogik, Erziehungswissenschaften	Psychologie	Universität Hildesheim	Hildesheim
Gesellschafts und Sozialwissenschaften	Pädagogik, Erziehungswissenschaften	Pädagogik, Erziehungswissenschaften	Soziale Inklusion: Gesundheit und Bildung	Evangelische Hochschule Rheinland-Westfalen-Lippe	Bochum
Gesellschafts und Sozialwissenschaften	Pädagogik, Erziehungswissenschaften	Pädagogik, Erziehungswissenschaften	Sozialpädagogik	Universität Osnabrück	Osnabrück
Gesellschafts und Sozialwissenschaften	Pädagogik, Erziehungswissenschaften	Sonderpädagogik, inkl. Pädagogik	Bildungswissenschaft	Universität Rostock	Rostock
Gesellschafts und Sozialwissenschaften	Pädagogik, Erziehungswissenschaften	Sonderpädagogik, inkl. Pädagogik	Erziehungswissenschaft	Johannes Gutenberg-Universität Mainz	Mainz
Gesellschafts und Sozialwissenschaften	Pädagogik, Erziehungswissenschaften	Sonderpädagogik, inkl. Pädagogik	Förder- und Inklusionspädagogik - Ressourcenmanagement für Lernen und Entwicklungsförderung von Kindern und Jugendlichen im inklusiven Bildungssystem	Technische Universität Chemnitz	Chemnitz
Gesellschafts und Sozialwissenschaften	Pädagogik, Erziehungswissenschaften	Sonderpädagogik, inkl. Pädagogik	Inklusion und Schule	Universität Koblenz-Landau	Koblenz
Gesellschafts und Sozialwissenschaften	Pädagogik, Erziehungswissenschaften	Sonderpädagogik, inkl. Pädagogik	Inklusive Pädagogik und Elementarbildung	Justus-Liebig-Universität Gießen	Gießen
Gesellschafts und Sozialwissenschaften	Pädagogik, Erziehungswissenschaften	Sonderpädagogik, inkl. Pädagogik	Prävention, Inklusion und Rehabilitation (PIR) - Gehörlosenpädagogik	Ludwig-Maximilians-Universität München	München
Gesellschafts und Sozialwissenschaften	Pädagogik, Erziehungswissenschaften	Sonderpädagogik, inkl. Pädagogik	Sonder- und Integrationspädagogik	Universität Erfurt	Erfurt
Gesellschafts und Sozialwissenschaften	Pädagogik, Erziehungswissenschaften	Sonderpädagogik, inkl. Pädagogik	Sonderpädagogik	Julius-Maximilians-Universität Würzburg	Würzburg
Gesellschafts und Sozialwissenschaften	Pädagogik, Erziehungswissenschaften	Sonderpädagogik, inkl. Pädagogik	Sonderpädagogik	Pädagogische Hochschule Ludwigsburg	Ludwigsburg
Gesellschafts und Sozialwissenschaften	Pädagogik, Erziehungswissenschaften	Sonderpädagogik, inkl. Pädagogik	Sonderpädagogik und Rehabilitationswissenschaften	Gottfried Wilhelm Leibniz Universität Hannover	Hannover
Gesellschafts und Sozialwissenschaften	Politikwissenschaten	Verwaltungswissenschaften	Betriebswirtschaft für New Public Management	Fachhochschule für öffentliche Verwaltung Nordrhein-Westfalen	Dortmund, Gelsenkirchen
Gesellschafts und Sozialwissenschaften	Politikwissenschaten	Verwaltungswissenschaften	Comparative Public Governance	Westfälische Wilhelms-Universität Münster	Münster
Gesellschafts und Sozialwissenschaften	Politikwissenschaten	Verwaltungswissenschaften	European Governance and Administration (MEGA)	Universität Potsdam	Potsdam
Gesellschafts und Sozialwissenschaften	Politikwissenschaten	Verwaltungswissenschaften	European Public Management	Hochschule für Wirtschaft und Recht Berlin	Berlin
Gesellschafts und Sozialwissenschaften	Politikwissenschaten	Verwaltungswissenschaften	Executive Master of Public Administration (Executive MPA)	Hertie School of Governance	Berlin
Gesellschafts und Sozialwissenschaften	Politikwissenschaten	Verwaltungswissenschaften	International Economics & Public Policy	Universität Trier	Trier
Gesellschafts und Sozialwissenschaften	Politikwissenschaten	Verwaltungswissenschaften	Internationale Beziehungen	Universität Potsdam	Potsdam
Gesellschafts und Sozialwissenschaften	Politikwissenschaten	Verwaltungswissenschaften	Kommunales Verwaltungsmanagement	Kommunale Hochschule für Verwaltung in Niedersachsen	Hannover
Gesellschafts und Sozialwissenschaften	Politikwissenschaten	Verwaltungswissenschaften	Master of Public Management (MPM)	Universität Potsdam	Potsdam
Gesellschafts und Sozialwissenschaften	Politikwissenschaten	Verwaltungswissenschaften	Master of Public Policy	Universität Duisburg-Essen	Duisburg
Gesellschafts und Sozialwissenschaften	Politikwissenschaten	Verwaltungswissenschaften	Master of Public Policy (MPP)	Hertie School of Governance	Berlin
Gesellschafts und Sozialwissenschaften	Politikwissenschaten	Verwaltungswissenschaften	National and International Administration and Policy	Universität Potsdam	Potsdam
Gesellschafts und Sozialwissenschaften	Politikwissenschaten	Verwaltungswissenschaften	Politik- und Verwaltungswissenschaft	Universität Konstanz	Konstanz
Gesellschafts und Sozialwissenschaften	Politikwissenschaten	Verwaltungswissenschaften	Politikmanagement, Public Policy u. öffentl. Verw.	Universität Duisburg-Essen	Duisburg
Gesellschafts und Sozialwissenschaften	Politikwissenschaten	Verwaltungswissenschaften	Politikwissenschaften/ Verwaltungswissenschaften	Zeppelin Universität - Hochschule zwischen Wirtschaft, Kultur und Politik	Friedrichshafen
Gesellschafts und Sozialwissenschaften	Politikwissenschaten	Verwaltungswissenschaften	Public Administration	Deutsche Universität für Verwaltungswissenschaften Speyer	Speyer
Gesellschafts und Sozialwissenschaften	Politikwissenschaten	Verwaltungswissenschaften	Public Administration	Hochschule für Wirtschaft und Recht Berlin	Berlin
Gesellschafts und Sozialwissenschaften	Politikwissenschaten	Verwaltungswissenschaften	Public Management	Hochschule Harz, Hochschule für angewandte Wissenschaften (FH)	Halberstadt
Gesellschafts und Sozialwissenschaften	Politikwissenschaten	Verwaltungswissenschaften	Public Management	Hessische Hochschule für Polizei und Verwaltung	Wiesbaden
Gesellschafts und Sozialwissenschaften	Politikwissenschaten	Verwaltungswissenschaften	Public Management	Hochschule Osnabrück	Osnabrück
Gesellschafts und Sozialwissenschaften	Politikwissenschaten	Verwaltungswissenschaften	Public Management & Governance	Hochschule Nordhausen	Nordhausen
Gesellschafts und Sozialwissenschaften	Politikwissenschaten	Verwaltungswissenschaften	Public Management, berufsbegleitend	Hochschule Harz, Hochschule für angewandte Wissenschaften (FH)	Halberstadt
Gesellschafts und Sozialwissenschaften	Politikwissenschaten	Verwaltungswissenschaften	Recht für die öffentliche Verwaltung	Hochschule für Wirtschaft und Recht Berlin	Berlin
Gesellschafts und Sozialwissenschaften	Politikwissenschaten	Verwaltungswissenschaften	Verwaltungswissenschafliches Aufbaustudium (Public Administration)	Deutsche Universität für Verwaltungswissenschaften Speyer	Speyer
Gesellschafts und Sozialwissenschaften	Politikwissenschaten	Verwaltungswissenschaften	Verwaltungswissenschaft	Universität Potsdam	Potsdam
Gesellschafts und Sozialwissenschaften	Psychologie	Psychologie	Angewandte Psychologie	Hochschule für angewandtes Management	Hamburg
Gesellschafts und Sozialwissenschaften	Psychologie	Psychologie	Psychologie	Technische Universität Darmstadt	Darmstadt
Gesellschafts und Sozialwissenschaften	Psychologie	Psychologie	Psychologie	Otto-Friedrich-Universität Bamberg	Bamberg
Gesellschafts und Sozialwissenschaften	Psychologie	Psychologie	Psychologie	Universität Konstanz	Konstanz
Gesellschafts und Sozialwissenschaften	Psychologie	Psychologie	Psychologie	Eberhard Karls Universität Tübingen	Tübingen
Gesellschafts und Sozialwissenschaften	Psychologie	Psychologie	Psychologie	Westfälische Wilhelms-Universität Münster	Münster
Gesellschafts und Sozialwissenschaften	Psychologie	Psychologie	Psychologie	Julius-Maximilians-Universität Würzburg	Würzburg
Gesellschafts und Sozialwissenschaften	Psychologie	Psychologie	Psychologie	Technische Universität Chemnitz	Chemnitz
Gesellschafts und Sozialwissenschaften	Psychologie	Psychologie	Psychologie	Universität Bielefeld	Bielefeld
Gesellschafts und Sozialwissenschaften	Psychologie	Psychologie	Psychologie	Universität Hildesheim	Hildesheim
Gesellschafts und Sozialwissenschaften	Psychologie	Psychologie	Psychologie	Universität Potsdam	Potsdam
Gesellschafts und Sozialwissenschaften	Psychologie	Psychologie	Psychologie	Helmut-Schmidt-Universität/Universität der Bundeswehr Hamburg	Hamburg
Gesellschafts und Sozialwissenschaften	Psychologie	Psychologie	Psychologie	Jacobs University Bremen	Bremen
Gesellschafts und Sozialwissenschaften	Psychologie	Psychologie	Psychologie	Otto-von-Guericke-Universität Magdeburg	Magdeburg
Gesellschafts und Sozialwissenschaften	Psychologie	Psychologie	Psychologie	HSD Hochschule Döpfer	Köln
Gesellschafts und Sozialwissenschaften	Psychologie	Psychologie	Psychologie	Universität Kassel	Kassel
Gesellschafts und Sozialwissenschaften	Psychologie	Psychologie	Psychologie	Universität Ulm	Ulm
Gesellschafts und Sozialwissenschaften	Psychologie	Psychologie	Psychologie	Rheinisch-Westfälische Technische Hochschule Aachen	Aachen
Gesellschafts und Sozialwissenschaften	Psychologie	Psychologie	Psychologie	Humboldt-Universität zu Berlin	Berlin
Gesellschafts und Sozialwissenschaften	Psychologie	Psychologie	Psychologie	Ruprecht-Karls-Universität Heidelberg	Heidelberg
Gesellschafts und Sozialwissenschaften	Psychologie	Psychologie	Psychologie	Georg-August-Universität Göttingen	Göttingen
Gesellschafts und Sozialwissenschaften	Psychologie	Psychologie	Psychologie	Universität Koblenz-Landau	Landau
Gesellschafts und Sozialwissenschaften	Psychologie	Psychologie	Psychologie	Johannes Gutenberg-Universität Mainz	Mainz
Gesellschafts und Sozialwissenschaften	Psychologie	Psychologie	Psychologie	FernUniversität in Hagen	Hagen
Gesellschafts und Sozialwissenschaften	Psychologie	Psychologie	Psychologie	Justus-Liebig-Universität Gießen	Gießen
Gesellschafts und Sozialwissenschaften	Psychologie	Psychologie	Psychologie	Universität Trier	Trier
Gesellschafts und Sozialwissenschaften	Psychologie	Psychologie	Psychologie	International Psychoanalytic University Berlin	Berlin
Gesellschafts und Sozialwissenschaften	Psychologie	Psychologie	Psychologie	Johann Wolfgang Goethe-Universität, Frankfurt am Main	Frankfurt am Main
Gesellschafts und Sozialwissenschaften	Psychologie	Psychologie	Psychologie	Friedrich-Alexander-Universität Erlangen-Nürnberg	Erlangen
Gesellschafts und Sozialwissenschaften	Psychologie	Psychologie	Psychologie	Bergische Universität Wuppertal	Wuppertal
Gesellschafts und Sozialwissenschaften	Psychologie	Psychologie	Psychologie	PFH - Private Hochschule Göttingen	Göttingen , Stade
Gesellschafts und Sozialwissenschaften	Psychologie	Psychologie	Psychologie	Katholische Universität Eichstätt - Ingolstadt	Eichstätt
Gesellschafts und Sozialwissenschaften	Psychologie	Psychologie	Psychologie	Universität Regensburg	Regensburg
Gesellschafts und Sozialwissenschaften	Psychologie	Psychologie	Psychologie	Rheinische Friedrich-Wilhelms-Universität Bonn	Bonn
Gesellschafts und Sozialwissenschaften	Psychologie	Psychologie	Psychologie	Technische Universität Carolo-Wilhelmina zu Braunschweig	Braunschweig
Gesellschafts und Sozialwissenschaften	Psychologie	Psychologie	Psychologie	Universität des Saarlandes	Saarbrücken
Gesellschafts und Sozialwissenschaften	Psychologie	Psychologie	Psychologie	Philipps-Universität Marburg	Marburg
Gesellschafts und Sozialwissenschaften	Psychologie	Psychologie	Psychologie	Friedrich-Schiller-Universität Jena	Jena
Gesellschafts und Sozialwissenschaften	Psychologie	Psychologie	Psychologie	Universität Leipzig	Leipzig
Gesellschafts und Sozialwissenschaften	Psychologie	Psychologie	Psychologie	SRH Fernhochschule - The Mobile University	Riedlingen
Gesellschafts und Sozialwissenschaften	Psychologie	Psychologie	Psychologie	SRH Hochschule Heidelberg - Staatlich anerkannte Fachhochschule	Heidelberg
Gesellschafts und Sozialwissenschaften	Psychologie	Psychologie	Psychologie	Martin-Luther-Universität Halle-Wittenberg	Halle an der Saale
Gesellschafts und Sozialwissenschaften	Psychologie	Psychologie	Psychologie (anwendungsorientiertes Profil)	Universität zu Köln	Köln
Gesellschafts und Sozialwissenschaften	Psychologie	Psychologie	Psychologie kindlicher Lern- und Entwicklungsauffälligkeiten	Technische Universität Kaiserslautern	Kaiserslautern
Gesellschafts und Sozialwissenschaften	Psychologie	Psychologie	Psychologie mit Schwerpunkt Forensische Psychologie	Universität Konstanz	Konstanz
Gesellschafts und Sozialwissenschaften	Psychologie	Psychologie	Psychologie mit Schwerpunkt Gesundheitspsychologie	Europäische Fernhochschule Hamburg	Hamburg
Gesellschafts und Sozialwissenschaften	Psychologie	Psychologie	Psychologie mit Schwerpunkt Rechtspsychologie	MSH Medical School Hamburg - University of Applied Sciences and Medical University	Hamburg
Gesellschafts und Sozialwissenschaften	Psychologie	Psychologie	Psychologie: Schwerpunkt Interkulturelle Psychologie	Universität Osnabrück	Osnabrück
Gesellschafts und Sozialwissenschaften	Psychologie	Psychologie	Psychology & Management	International School of Management	Hamburg, München, u.a.
Gesellschafts und Sozialwissenschaften	Psychologie	Psychologie	Rechtspsychologie	Rheinische Friedrich-Wilhelms-Universität Bonn	Bonn
Gesellschafts und Sozialwissenschaften	Psychologie	Psychologie	Rechtspsychologie	Psychologische Hochschule Berlin (PHB)	Berlin
Gesellschafts und Sozialwissenschaften	Psychologie	Psychologie	Schulpsychologie	Eberhard Karls Universität Tübingen	Tübingen
Gesellschafts und Sozialwissenschaften	Psychologie	Psychologie	Soziale Nachhaltigkeit und demografischer Wandel	Fachhochschule Dortmund	Dortmund
Gesellschafts und Sozialwissenschaften	Psychologie	Psychologie	Sustainability Economics and Management	Carl von Ossietzky Universität Oldenburg	Oldenburg
Gesellschafts und Sozialwissenschaften	Psychologie	Sozialpsychologie	Psychosoziale Beratung und Therapie	Hochschule Fulda - University of Applied Sciences	Fulda
Gesellschafts und Sozialwissenschaften	Soziale Arbeit, Heilpädagogik	Heilpädagogik	Heilpädagogik	Katholische Hochschule Nordrhein-Westfalen - Catholic University of Applied Sciences	Münster
Gesellschafts und Sozialwissenschaften	Soziale Arbeit, Heilpädagogik	Heilpädagogik	Heilpädagogik	Katholische Hochschule für Sozialwesen Berlin (KHSB) - Staatlich anerkannte Fachhochschule für Sozialwesen	Berlin
Gesellschafts und Sozialwissenschaften	Soziale Arbeit, Heilpädagogik	Heilpädagogik	Inclusive Education / Integrative Heilpädagogik	Evangelische Hochschule Darmstadt (staatlich anerkannt)  Kirchliche Körperschaft des öffentlichen Rechts	Darmstadt
Gesellschafts und Sozialwissenschaften	Soziale Arbeit, Heilpädagogik	Heilpädagogik	Systementwicklung Inklusion	Evangelische Hochschule Darmstadt (staatlich anerkannt)  Kirchliche Körperschaft des öffentlichen Rechts	Darmstadt
Gesellschafts und Sozialwissenschaften	Soziale Arbeit, Heilpädagogik	Sozial Arbeit	Beratung	Hochschule Neubrandenburg - University of Applied Sciences	Neubrandenburg
Gesellschafts und Sozialwissenschaften	Soziale Arbeit, Heilpädagogik	Sozial Arbeit	Beratung & Sozialmanagement	Fachhochschule des Mittelstands (FHM)	Bamberg, Bielefeld, u.a.
Gesellschafts und Sozialwissenschaften	Soziale Arbeit, Heilpädagogik	Sozial Arbeit	Beratung in der Sozialen Arbeit	Evangelische Hochschule Berlin	Berlin
Gesellschafts und Sozialwissenschaften	Soziale Arbeit, Heilpädagogik	Sozial Arbeit	Beratung Mediation Coaching	Fachhochschule Münster	Münster
Gesellschafts und Sozialwissenschaften	Soziale Arbeit, Heilpädagogik	Sozial Arbeit	Beratung und Intervention	Fachhochschule Erfurt	Erfurt
Gesellschafts und Sozialwissenschaften	Soziale Arbeit, Heilpädagogik	Sozial Arbeit	Bildung und Soziale Arbeit	Universität Siegen	Siegen
Gesellschafts und Sozialwissenschaften	Soziale Arbeit, Heilpädagogik	Sozial Arbeit	Childhood Studies and Children's Rights	Fachhochschule Potsdam	Potsdam
Gesellschafts und Sozialwissenschaften	Soziale Arbeit, Heilpädagogik	Sozial Arbeit	Forschung, Entwicklung, Management in Sozialer Arbeit, Rehabilitation/ Gesundheit oder Kindheitspädagogik	Fachhochschule Kiel	Kiel
Gesellschafts und Sozialwissenschaften	Soziale Arbeit, Heilpädagogik	Sozial Arbeit	Governance Sozialer Arbeit	Duale Hochschule Baden-Württemberg	Heilbronn, Horb, u.a.
Gesellschafts und Sozialwissenschaften	Soziale Arbeit, Heilpädagogik	Sozial Arbeit	International Social Work with Refugees and Migrants	Hochschule für angewandte Wissenschaften Würzburg-Schweinfurt	Würzburg
Gesellschafts und Sozialwissenschaften	Soziale Arbeit, Heilpädagogik	Sozial Arbeit	Internationale Soziale Arbeit	Fachhochschule Erfurt	Erfurt
Gesellschafts und Sozialwissenschaften	Soziale Arbeit, Heilpädagogik	Sozial Arbeit	Konzeptionsentwicklung und Organisationsgestaltung in der Jugendhilfe	Fachhochschule Münster	Münster
Gesellschafts und Sozialwissenschaften	Soziale Arbeit, Heilpädagogik	Sozial Arbeit	MA Soziale Arbeit (konsekutiv)	Evangelische Hochschule für Soziale Arbeit & Diakonie	Hamburg
Gesellschafts und Sozialwissenschaften	Soziale Arbeit, Heilpädagogik	Sozial Arbeit	Management in sozialwirtschaftlichen und diakonischen Organisationen	Evangelische Hochschule Rheinland-Westfalen-Lippe	Bochum
Gesellschafts und Sozialwissenschaften	Soziale Arbeit, Heilpädagogik	Sozial Arbeit	Management Sozialer Dienstleistungen	Universität Vechta	Vechta
Gesellschafts und Sozialwissenschaften	Soziale Arbeit, Heilpädagogik	Sozial Arbeit	Organisationsentwicklung und Inklusion	Hochschule Neubrandenburg - University of Applied Sciences	Neubrandenburg
Gesellschafts und Sozialwissenschaften	Soziale Arbeit, Heilpädagogik	Sozial Arbeit	Präventive Soziale Arbeit	Hochschule Braunschweig/Wolfenbüttel, Ostfalia Hochschule für angewandte Wissenschaften	Wolfenbüttel
Gesellschafts und Sozialwissenschaften	Soziale Arbeit, Heilpädagogik	Sozial Arbeit	Psychosoziale Beratung	Evangelische Hochschule Darmstadt (staatlich anerkannt)  Kirchliche Körperschaft des öffentlichen Rechts	Darmstadt
Gesellschafts und Sozialwissenschaften	Soziale Arbeit, Heilpädagogik	Sozial Arbeit	Schulsozialarbeit	Katholische Universität Eichstätt - Ingolstadt	Eichstätt
Gesellschafts und Sozialwissenschaften	Soziale Arbeit, Heilpädagogik	Sozial Arbeit	Soziale Arbeit	Technische Hochschule Nürnberg Georg Simon Ohm	Nürnberg
Gesellschafts und Sozialwissenschaften	Soziale Arbeit, Heilpädagogik	Sozial Arbeit	Soziale Arbeit	Brandenburgische Technische Universität Cottbus-Senftenberg	Cottbus/Sachsendorf
Gesellschafts und Sozialwissenschaften	Soziale Arbeit, Heilpädagogik	Sozial Arbeit	Soziale Arbeit	Katholische Hochschule Nordrhein-Westfalen - Catholic University of Applied Sciences	Münster, Aachen, u.a.
Gesellschafts und Sozialwissenschaften	Soziale Arbeit, Heilpädagogik	Sozial Arbeit	Soziale Arbeit	Hochschule für Angewandte Wissenschaften Hamburg	Hamburg
Gesellschafts und Sozialwissenschaften	Soziale Arbeit, Heilpädagogik	Sozial Arbeit	Soziale Arbeit	Hochschule Esslingen	Esslingen
Gesellschafts und Sozialwissenschaften	Soziale Arbeit, Heilpädagogik	Sozial Arbeit	Soziale Arbeit	Hochschule Mannheim	Mannheim
Gesellschafts und Sozialwissenschaften	Soziale Arbeit, Heilpädagogik	Sozial Arbeit	Soziale Arbeit	Evangelische Hochschule Darmstadt (staatlich anerkannt)  Kirchliche Körperschaft des öffentlichen Rechts	Darmstadt , Schwalmstadt
Gesellschafts und Sozialwissenschaften	Soziale Arbeit, Heilpädagogik	Sozial Arbeit	Soziale Arbeit	Universität Vechta	Vechta
Gesellschafts und Sozialwissenschaften	Soziale Arbeit, Heilpädagogik	Sozial Arbeit	Soziale Arbeit	Hochschule Mittweida, University of Applied Sciences	Mittweida
Gesellschafts und Sozialwissenschaften	Soziale Arbeit, Heilpädagogik	Sozial Arbeit	Soziale Arbeit	Evangelische Hochschule Dresden	Dresden
Gesellschafts und Sozialwissenschaften	Soziale Arbeit, Heilpädagogik	Sozial Arbeit	Soziale Arbeit	Evangelische Hochschule Ludwigsburg, Hochschule für Soziale Arbeit, Diakonie und Religionspädagogik - staatlich anerkannte Fachhochschule der Evangelischen Landeskirche Württemberg	Ludwigsburg
Gesellschafts und Sozialwissenschaften	Soziale Arbeit, Heilpädagogik	Sozial Arbeit	Soziale Arbeit	Hochschule Darmstadt	Darmstadt
Gesellschafts und Sozialwissenschaften	Soziale Arbeit, Heilpädagogik	Sozial Arbeit	Soziale Arbeit	Hochschule für angewandte Wissenschaften Würzburg-Schweinfurt	Würzburg
Gesellschafts und Sozialwissenschaften	Soziale Arbeit, Heilpädagogik	Sozial Arbeit	Soziale Arbeit	Katholische Universität Eichstätt - Ingolstadt	Eichstätt
Gesellschafts und Sozialwissenschaften	Soziale Arbeit, Heilpädagogik	Sozial Arbeit	Soziale Arbeit	Hochschule für Technik, Wirtschaft und Kultur Leipzig	Leipzig
Gesellschafts und Sozialwissenschaften	Soziale Arbeit, Heilpädagogik	Sozial Arbeit	Soziale Arbeit	IUBH Internationale Hochschule	Bad Reichenhall
Gesellschafts und Sozialwissenschaften	Soziale Arbeit, Heilpädagogik	Sozial Arbeit	Soziale Arbeit	Ernst-Abbe-Hochschule Jena  University of Applied Sciences	Jena
Gesellschafts und Sozialwissenschaften	Soziale Arbeit, Heilpädagogik	Sozial Arbeit	Soziale Arbeit	Fachhochschule des Mittelstands (FHM)	Bielefeld, Hannover, u.a.
Gesellschafts und Sozialwissenschaften	Soziale Arbeit, Heilpädagogik	Sozial Arbeit	Soziale Arbeit	Universität Duisburg-Essen	Essen
Gesellschafts und Sozialwissenschaften	Soziale Arbeit, Heilpädagogik	Sozial Arbeit	Soziale Arbeit	Hochschule für Wirtschaft und Gesellschaft Ludwigshafen	Ludwigshafen
Gesellschafts und Sozialwissenschaften	Soziale Arbeit, Heilpädagogik	Sozial Arbeit	Soziale Arbeit - Inklusion und Exklusion	Ostbayerische Technische Hochschule Regensburg	Regensburg
Gesellschafts und Sozialwissenschaften	Soziale Arbeit, Heilpädagogik	Sozial Arbeit	Soziale Arbeit - Schwerpunkt Kinder- und Jugendhilfe	Fliedner Fachhochschule Düsseldorf	Düsseldorf
Gesellschafts und Sozialwissenschaften	Soziale Arbeit, Heilpädagogik	Sozial Arbeit	Soziale Arbeit Beratung und Case Management	Katholische Hochschule Mainz Catholic University of Applied Sciences	Mainz
Gesellschafts und Sozialwissenschaften	Soziale Arbeit, Heilpädagogik	Sozial Arbeit	Soziale Arbeit im internationalen und interkulturellen Kontext	Hochschule für angewandte Wissenschaft und Kunst, Fachhochschule Hildesheim/Holzminden/Göttingen	Hildesheim
Gesellschafts und Sozialwissenschaften	Soziale Arbeit, Heilpädagogik	Sozial Arbeit	Soziale Arbeit im sozialräumlichen Kontext	Hochschule für angewandte Wissenschaft und Kunst, Fachhochschule Hildesheim/Holzminden/Göttingen	Holzminden
Gesellschafts und Sozialwissenschaften	Soziale Arbeit, Heilpädagogik	Sozial Arbeit	Soziale Arbeit in der alternden Gesellschaft	Hochschule Magdeburg-Stendal	Magdeburg
Gesellschafts und Sozialwissenschaften	Soziale Arbeit, Heilpädagogik	Sozial Arbeit	Soziale Arbeit mit dem Schwerpunkt Bildung	Hochschule RheinMain	Wiesbaden
Gesellschafts und Sozialwissenschaften	Soziale Arbeit, Heilpädagogik	Sozial Arbeit	Soziale Arbeit mit dem Schwerpunkt Gemeindepsychiatrie	Hochschule Fulda - University of Applied Sciences	Fulda
Gesellschafts und Sozialwissenschaften	Soziale Arbeit, Heilpädagogik	Sozial Arbeit	Soziale Arbeit und Gesundheit im Kontext sozialer Kohäsion	Hochschule Emden/Leer	Emden
Gesellschafts und Sozialwissenschaften	Soziale Arbeit, Heilpädagogik	Sozial Arbeit	Soziale Arbeit. Therapie, Förderung, Betreuung (Clinical Casework) -Psychosoziale Hilfen für gesundheitlich gefährdete, erkrankte und behinderte Menschen	Fachhochschule Münster	Münster
Gesellschafts und Sozialwissenschaften	Soziale Arbeit, Heilpädagogik	Sozial Arbeit	Soziale Arbeit: Lokale Gestaltung sozialer Teilhabe	Hochschule Osnabrück	Osnabrück
Gesellschafts und Sozialwissenschaften	Soziale Arbeit, Heilpädagogik	Sozial Arbeit	Sozialmanagement	Alice Salomon Hochschule Berlin	Berlin
Gesellschafts und Sozialwissenschaften	Soziale Arbeit, Heilpädagogik	Sozial Arbeit	Sozialmanagement	Hochschule Braunschweig/Wolfenbüttel, Ostfalia Hochschule für angewandte Wissenschaften	Wolfenbüttel
Gesellschafts und Sozialwissenschaften	Soziale Arbeit, Heilpädagogik	Sozial Arbeit	Sozialmanagement	Evangelische Hochschule Dresden	Dresden
Gesellschafts und Sozialwissenschaften	Soziale Arbeit, Heilpädagogik	Sozial Arbeit	Sozialmanagement	Leuphana Universität Lüneburg	Lüneburg
Gesellschafts und Sozialwissenschaften	Soziale Arbeit, Heilpädagogik	Sozialpädagogik	Diagnostik, Beratung und Intervention	Hochschule für angewandte Wissenschaften München	München
Gesellschafts und Sozialwissenschaften	Soziale Arbeit, Heilpädagogik	Sozialpädagogik	Erziehungswissenschaft	Technische Universität Dortmund	Dortmund
Gesellschafts und Sozialwissenschaften	Soziale Arbeit, Heilpädagogik	Sozialpädagogik	Erziehungswissenschaften - Sozialpädagogik/ Sozialmanagement	Friedrich-Schiller-Universität Jena	Jena
Gesellschafts und Sozialwissenschaften	Soziale Arbeit, Heilpädagogik	Sozialpädagogik	Forschung und Entwicklung in der Sozialpädagogik/ Sozialen Arbeit	Eberhard Karls Universität Tübingen	Tübingen
Gesellschafts und Sozialwissenschaften	Soziale Arbeit, Heilpädagogik	Sozialpädagogik	Frühe Kindheit	Universität Konstanz	Konstanz
Gesellschafts und Sozialwissenschaften	Soziale Arbeit, Heilpädagogik	Sozialpädagogik	Kindheit, Jugend, soziale Dienste	Bergische Universität Wuppertal	Wuppertal
Gesellschafts und Sozialwissenschaften	Soziale Arbeit, Heilpädagogik	Sozialpädagogik	Master of Arts: Soziale Arbeit mit dem Schwerpunkt Kinder- und Jugendhilfe / Klinische Sozialarbeit	Hochschule Koblenz	Koblenz
Gesellschafts und Sozialwissenschaften	Soziale Arbeit, Heilpädagogik	Sozialpädagogik	Pädagogik und Management in der Sozialen Arbeit	Technische Hochschule Köln	Köln
Gesellschafts und Sozialwissenschaften	Soziale Arbeit, Heilpädagogik	Sozialpädagogik	Praxisforschung und Innovation in der Sozialen Arbeit	Hochschule Bremen	Bremen
Gesellschafts und Sozialwissenschaften	Soziale Arbeit, Heilpädagogik	Sozialpädagogik	Psychosoziale Beratung und Mediation	Hochschule Niederrhein	Mönchengladbach
Gesellschafts und Sozialwissenschaften	Soziale Arbeit, Heilpädagogik	Sozialpädagogik	Social Work	Hochschule Hannover	Hannover
Gesellschafts und Sozialwissenschaften	Soziale Arbeit, Heilpädagogik	Sozialpädagogik	Sozial- und Organisationspädagogik	Universität Hildesheim	Hildesheim
Gesellschafts und Sozialwissenschaften	Soziale Arbeit, Heilpädagogik	Sozialpädagogik	Soziale Arbeit	SRH Hochschule Heidelberg - Staatlich anerkannte Fachhochschule	Heidelberg
Gesellschafts und Sozialwissenschaften	Soziale Arbeit, Heilpädagogik	Sozialpädagogik	Sozialpädagogik in Aus-, Fort- und Weiterbildung	Universität Kassel	Kassel
Gesellschafts und Sozialwissenschaften	Soziale Arbeit, Heilpädagogik	Sozialpädagogik	Transdisziplinäre Frühförderung	Hochschule Nordhausen	Nordhausen
Gesellschafts und Sozialwissenschaften	Soziale Arbeit, Heilpädagogik	Sozialpädagogik	Verhaltensorientierte Beratung	Hochschule für angewandte Wissenschaften Würzburg-Schweinfurt	Würzburg
Gesellschafts und Sozialwissenschaften	Sozialwissenschaften	Soziologie, Sozialwissenschaften	Alternde Gesellschaften	Technische Universität Dortmund	Dortmund
Gesellschafts und Sozialwissenschaften	Sozialwissenschaften	Soziologie, Sozialwissenschaften	Counseling (Beratung)	Theologische Hochschule Friedensau	Friedensau
Gesellschafts und Sozialwissenschaften	Sozialwissenschaften	Soziologie, Sozialwissenschaften	Dialogische Qualitätsentwicklung in den Frühen Hilfen und im Kinderschutz	Alice Salomon Hochschule Berlin	Berlin
Gesellschafts und Sozialwissenschaften	Sozialwissenschaften	Soziologie, Sozialwissenschaften	Empowerment Studies	Hochschule Düsseldorf	Düsseldorf
Gesellschafts und Sozialwissenschaften	Sozialwissenschaften	Soziologie, Sozialwissenschaften	Flucht, Migration, Gesellschaft	Katholische Universität Eichstätt - Ingolstadt	Eichstätt
Gesellschafts und Sozialwissenschaften	Sozialwissenschaften	Soziologie, Sozialwissenschaften	Gemeinwesenentwicklung, Quartiersmanagement und Lokale Ökonomie	Hochschule für angewandte Wissenschaften München	München
Gesellschafts und Sozialwissenschaften	Sozialwissenschaften	Soziologie, Sozialwissenschaften	Gesundheitsfördernde Organisationsentwicklung	Hochschule Magdeburg-Stendal	Magdeburg
Gesellschafts und Sozialwissenschaften	Sozialwissenschaften	Soziologie, Sozialwissenschaften	Innovations- und Organisationsentwicklung in der Sozialen Arbeit	SRH Hochschule Hamm	Hamm
Gesellschafts und Sozialwissenschaften	Sozialwissenschaften	Soziologie, Sozialwissenschaften	Integrative Sozialwissenschaften	Technische Universität Kaiserslautern	Kaiserslautern
Gesellschafts und Sozialwissenschaften	Sozialwissenschaften	Soziologie, Sozialwissenschaften	Intercultural Conflict Management	Alice Salomon Hochschule Berlin	Berlin
Gesellschafts und Sozialwissenschaften	Sozialwissenschaften	Soziologie, Sozialwissenschaften	International Area Studies	Martin-Luther-Universität Halle-Wittenberg	Halle an der Saale
Gesellschafts und Sozialwissenschaften	Sozialwissenschaften	Soziologie, Sozialwissenschaften	International Development Studies	Philipps-Universität Marburg	Marburg
Gesellschafts und Sozialwissenschaften	Sozialwissenschaften	Soziologie, Sozialwissenschaften	Internationale Migration und Interkulturelle Beziehungen	Universität Osnabrück	Osnabrück
Gesellschafts und Sozialwissenschaften	Sozialwissenschaften	Soziologie, Sozialwissenschaften	Internationales Management	Technische Universität Dresden	Zittau
Gesellschafts und Sozialwissenschaften	Sozialwissenschaften	Soziologie, Sozialwissenschaften	Kindheits- und Sozialwissenschaften	Hochschule Koblenz	Koblenz
Gesellschafts und Sozialwissenschaften	Sozialwissenschaften	Soziologie, Sozialwissenschaften	Kindheitswissenschaften und Kinderrechte	Hochschule Magdeburg-Stendal	Stendal
Gesellschafts und Sozialwissenschaften	Sozialwissenschaften	Soziologie, Sozialwissenschaften	Management in Nonprofit-Organisationen	Hochschule Osnabrück	Osnabrück
Gesellschafts und Sozialwissenschaften	Sozialwissenschaften	Soziologie, Sozialwissenschaften	Management Sozialen Wandels I	Hochschule Zittau/Görlitz	Görlitz
Gesellschafts und Sozialwissenschaften	Sozialwissenschaften	Soziologie, Sozialwissenschaften	Master of European Governance and Administration	Humboldt-Universität zu Berlin	Berlin
Gesellschafts und Sozialwissenschaften	Sozialwissenschaften	Soziologie, Sozialwissenschaften	Master Soziale Arbeit: Diversität gestalten	Hochschule Landshut - Hochschule für angewandte Wissenschaften	Landshut
Gesellschafts und Sozialwissenschaften	Sozialwissenschaften	Soziologie, Sozialwissenschaften	Mental Health	Hochschule für angewandte Wissenschaften München	München
Gesellschafts und Sozialwissenschaften	Sozialwissenschaften	Soziologie, Sozialwissenschaften	Migration und Diversität	Christian-Albrechts-Universität zu Kiel	Kiel
Gesellschafts und Sozialwissenschaften	Sozialwissenschaften	Soziologie, Sozialwissenschaften	Organisation, Governance, Bildung	Technische Universität Carolo-Wilhelmina zu Braunschweig	Braunschweig
Gesellschafts und Sozialwissenschaften	Sozialwissenschaften	Soziologie, Sozialwissenschaften	Political and Social Sciences	Julius-Maximilians-Universität Würzburg	Würzburg
Gesellschafts und Sozialwissenschaften	Sozialwissenschaften	Soziologie, Sozialwissenschaften	Political Sciences	Universität zu Köln	Köln
Gesellschafts und Sozialwissenschaften	Sozialwissenschaften	Soziologie, Sozialwissenschaften	Politische Kommunikation	Heinrich-Heine-Universität Düsseldorf	Düsseldorf
Gesellschafts und Sozialwissenschaften	Sozialwissenschaften	Soziologie, Sozialwissenschaften	Psychologie	Heinrich-Heine-Universität Düsseldorf	Düsseldorf
Gesellschafts und Sozialwissenschaften	Sozialwissenschaften	Soziologie, Sozialwissenschaften	Public Health mit Schwerpunkt Prävention und Evaluation	Technische Universität Chemnitz	Chemnitz
Gesellschafts und Sozialwissenschaften	Sozialwissenschaften	Soziologie, Sozialwissenschaften	Social Work - Sozialwissenschaft, Projektplanung und -entwicklung	Hochschule Neubrandenburg - University of Applied Sciences	Neubrandenburg
Gesellschafts und Sozialwissenschaften	Sozialwissenschaften	Soziologie, Sozialwissenschaften	Sociology	Universität Mannheim	Mannheim
Gesellschafts und Sozialwissenschaften	Sozialwissenschaften	Soziologie, Sozialwissenschaften	Sozial- und Kommunikationswissenschaften	Universität Koblenz-Landau	Landau
Gesellschafts und Sozialwissenschaften	Sozialwissenschaften	Soziologie, Sozialwissenschaften	Sozial- und Kulturanthropologie	Freie Universität Berlin	Berlin
Gesellschafts und Sozialwissenschaften	Sozialwissenschaften	Soziologie, Sozialwissenschaften	Soziale Arbeit	Hochschule für angewandte Wissenschaften Coburg	Coburg
Gesellschafts und Sozialwissenschaften	Sozialwissenschaften	Soziologie, Sozialwissenschaften	Soziale Arbeit	Evangelische Hochschule Freiburg, staatlich anerkannte Hochschule der Evangelischen Landeskirche in Baden	Freiburg
Gesellschafts und Sozialwissenschaften	Sozialwissenschaften	Soziologie, Sozialwissenschaften	Soziale Arbeit	Katholische Stiftungshochschule für angewandte Wissenschaften München - Hochschule der Kirchlichen Stiftung des öffentlichen Rechts "Katholische Bildungsstätten für Sozialberufe in Bayern"	Benediktbeuern
Gesellschafts und Sozialwissenschaften	Sozialwissenschaften	Soziologie, Sozialwissenschaften	Soziale Arbeit und Teilhabe	Hochschule Ravensburg-Weingarten	Weingarten
Gesellschafts und Sozialwissenschaften	Sozialwissenschaften	Soziologie, Sozialwissenschaften	Soziale Dienste	Universität Hildesheim	Hildesheim
Gesellschafts und Sozialwissenschaften	Sozialwissenschaften	Soziologie, Sozialwissenschaften	Sozialmanagement	Hochschule für angewandte Wissenschaften München	München
Gesellschafts und Sozialwissenschaften	Sozialwissenschaften	Soziologie, Sozialwissenschaften	Sozialmanagement	Evangelische Hochschule für angewandte Wissenschaften - Evangelische Fachhochschule Nürnberg	Nürnberg
Gesellschafts und Sozialwissenschaften	Sozialwissenschaften	Soziologie, Sozialwissenschaften	Sozialmanagement	Hochschule Niederrhein	Mönchengladbach
Gesellschafts und Sozialwissenschaften	Sozialwissenschaften	Soziologie, Sozialwissenschaften	Sozialökonomik	Friedrich-Alexander-Universität Erlangen-Nürnberg	Nürnberg
Gesellschafts und Sozialwissenschaften	Sozialwissenschaften	Soziologie, Sozialwissenschaften	Sozialpädagogik	Technische Universität Dresden	Dresden
Gesellschafts und Sozialwissenschaften	Sozialwissenschaften	Soziologie, Sozialwissenschaften	Sozialpolitik	Universität Bremen	Bremen
Gesellschafts und Sozialwissenschaften	Sozialwissenschaften	Soziologie, Sozialwissenschaften	Sozialwissenschaft	Ruhr-Universität Bochum	Bochum
Gesellschafts und Sozialwissenschaften	Sozialwissenschaften	Soziologie, Sozialwissenschaften	Sozialwissenschaften	Otto-von-Guericke-Universität Magdeburg	Magdeburg
Gesellschafts und Sozialwissenschaften	Sozialwissenschaften	Soziologie, Sozialwissenschaften	Sozialwissenschaften	Humboldt-Universität zu Berlin	Berlin
Gesellschafts und Sozialwissenschaften	Sozialwissenschaften	Soziologie, Sozialwissenschaften	Sozialwissenschaften	Carl von Ossietzky Universität Oldenburg	Oldenburg
Gesellschafts und Sozialwissenschaften	Sozialwissenschaften	Soziologie, Sozialwissenschaften	Sozialwissenschaften - Gesellschaftliche Strukturen und demokratisches Regieren	Heinrich-Heine-Universität Düsseldorf	Düsseldorf
Gesellschafts und Sozialwissenschaften	Sozialwissenschaften	Soziologie, Sozialwissenschaften	Sozialwissenschaften (Ergänzungsfach, Kern-/ Ergänzungsfach)	Universität Siegen	Siegen
Gesellschafts und Sozialwissenschaften	Sozialwissenschaften	Soziologie, Sozialwissenschaften	Sozialwissenschaften (Trans-Atlantic Masters)	Humboldt-Universität zu Berlin	Berlin
Gesellschafts und Sozialwissenschaften	Sozialwissenschaften	Soziologie, Sozialwissenschaften	Sozialwissenschaften / German Turkish Masters Program in Social Science	Humboldt-Universität zu Berlin	Berlin
Gesellschafts und Sozialwissenschaften	Sozialwissenschaften	Soziologie, Sozialwissenschaften	Sozialwissenschaften: Konflikte in Politik und Gesellschaft	Universität Augsburg	Augsburg
Gesellschafts und Sozialwissenschaften	Sozialwissenschaften	Soziologie, Sozialwissenschaften	Sozialwissenschaften: Organisation und Kommunikation	Technische Universität Kaiserslautern	Kaiserslautern
Gesellschafts und Sozialwissenschaften	Sozialwissenschaften	Soziologie, Sozialwissenschaften	Soziokulturelle Studien	Europa-Universität Viadrina Frankfurt (Oder)	Frankfurt (Oder)
Gesellschafts und Sozialwissenschaften	Sozialwissenschaften	Soziologie, Sozialwissenschaften	Soziologie	Universität Bielefeld	Bielefeld
Gesellschafts und Sozialwissenschaften	Sozialwissenschaften	Soziologie, Sozialwissenschaften	Soziologie	Universität Bayreuth	Bayreuth
Gesellschafts und Sozialwissenschaften	Sozialwissenschaften	Soziologie, Sozialwissenschaften	Soziologie	Universität Kassel	Kassel
Gesellschafts und Sozialwissenschaften	Sozialwissenschaften	Soziologie, Sozialwissenschaften	Soziologie	Ruprecht-Karls-Universität Heidelberg	Heidelberg
Gesellschafts und Sozialwissenschaften	Sozialwissenschaften	Soziologie, Sozialwissenschaften	Soziologie	Universität Potsdam	Potsdam
Gesellschafts und Sozialwissenschaften	Sozialwissenschaften	Soziologie, Sozialwissenschaften	Soziologie	Technische Universität Darmstadt	Darmstadt
Gesellschafts und Sozialwissenschaften	Sozialwissenschaften	Soziologie, Sozialwissenschaften	Soziologie	Universität Konstanz	Konstanz
Gesellschafts und Sozialwissenschaften	Sozialwissenschaften	Soziologie, Sozialwissenschaften	Soziologie	Georg-August-Universität Göttingen	Göttingen
Gesellschafts und Sozialwissenschaften	Sozialwissenschaften	Soziologie, Sozialwissenschaften	Soziologie	Rheinisch-Westfälische Technische Hochschule Aachen	Aachen
Gesellschafts und Sozialwissenschaften	Sozialwissenschaften	Soziologie, Sozialwissenschaften	Soziologie	Otto-Friedrich-Universität Bamberg	Bamberg
Gesellschafts und Sozialwissenschaften	Sozialwissenschaften	Soziologie, Sozialwissenschaften	Soziologie	Universität Rostock	Rostock
Gesellschafts und Sozialwissenschaften	Sozialwissenschaften	Soziologie, Sozialwissenschaften	Soziologie	Johann Wolfgang Goethe-Universität, Frankfurt am Main	Frankfurt am Main
Gesellschafts und Sozialwissenschaften	Sozialwissenschaften	Soziologie, Sozialwissenschaften	Soziologie	Friedrich-Alexander-Universität Erlangen-Nürnberg	Erlangen
Gesellschafts und Sozialwissenschaften	Sozialwissenschaften	Soziologie, Sozialwissenschaften	Soziologie	Bergische Universität Wuppertal	Wuppertal
Gesellschafts und Sozialwissenschaften	Sozialwissenschaften	Soziologie, Sozialwissenschaften	Soziologie	Technische Universität Dresden	Dresden
Gesellschafts und Sozialwissenschaften	Sozialwissenschaften	Soziologie, Sozialwissenschaften	Soziologie	Friedrich-Schiller-Universität Jena	Jena
Gesellschafts und Sozialwissenschaften	Sozialwissenschaften	Soziologie, Sozialwissenschaften	Soziologie	Katholische Universität Eichstätt - Ingolstadt	Eichstätt
Gesellschafts und Sozialwissenschaften	Sozialwissenschaften	Soziologie, Sozialwissenschaften	Soziologie	Gottfried Wilhelm Leibniz Universität Hannover	Hannover
Gesellschafts und Sozialwissenschaften	Sozialwissenschaften	Soziologie, Sozialwissenschaften	Soziologie	Albert-Ludwigs-Universität Freiburg im Breisgau	Freiburg
Gesellschafts und Sozialwissenschaften	Sozialwissenschaften	Soziologie, Sozialwissenschaften	Soziologie	Rheinische Friedrich-Wilhelms-Universität Bonn	Bonn
Gesellschafts und Sozialwissenschaften	Sozialwissenschaften	Soziologie, Sozialwissenschaften	Soziologie	Ludwig-Maximilians-Universität München	München
Gesellschafts und Sozialwissenschaften	Sozialwissenschaften	Soziologie, Sozialwissenschaften	Soziologie	Universität Leipzig	Leipzig
Gesellschafts und Sozialwissenschaften	Sozialwissenschaften	Soziologie, Sozialwissenschaften	Soziologie	Universität Hamburg	Hamburg
Gesellschafts und Sozialwissenschaften	Sozialwissenschaften	Soziologie, Sozialwissenschaften	Soziologie	Universität Duisburg-Essen	Duisburg
Gesellschafts und Sozialwissenschaften	Sozialwissenschaften	Soziologie, Sozialwissenschaften	Soziologie	Martin-Luther-Universität Halle-Wittenberg	Halle an der Saale
Gesellschafts und Sozialwissenschaften	Sozialwissenschaften	Soziologie, Sozialwissenschaften	Soziologie mit Schwerpunkt empirische Sozialforschung	Eberhard Karls Universität Tübingen	Tübingen
Gesellschafts und Sozialwissenschaften	Sozialwissenschaften	Soziologie, Sozialwissenschaften	Soziologie mit Schwerpunkt gesellschaftlicher Zusammenhalt und Konfliktbewältigung	Technische Universität Chemnitz	Chemnitz
Gesellschafts und Sozialwissenschaften	Sozialwissenschaften	Soziologie, Sozialwissenschaften	Soziologie und Sozialforschung	Universität Bremen	Bremen
Gesellschafts und Sozialwissenschaften	Sozialwissenschaften	Soziologie, Sozialwissenschaften	Soziologie: Dynamiken gesellschaftlichen Wandels	Universität Osnabrück	Osnabrück
Gesellschafts und Sozialwissenschaften	Sozialwissenschaften	Soziologie, Sozialwissenschaften	Suchttherapie und Sozialmanagement in der Suchthilfe	Frankfurt University of Applied Sciences	Frankfurt am Main
Gesellschafts und Sozialwissenschaften	Sozialwissenschaften	Soziologie, Sozialwissenschaften	Urbane Zukunft	Fachhochschule Potsdam	Potsdam
Gesellschafts- und Sozial-wissenschaften	Psychologie	Psychologie	Psychologie	Universität Greifswald	Greifswald
Ingenieurwissenschaften	Technisches Gesundheitswesen	Gesundheitstechnik	Angewandte Gesundheitsförderung	Hochschule Furtwangen - Informatik, Technik, Wirtschaft, Medien, Gesundheit	Furtwangen
Ingenieurwissenschaften	Umweltschutz- und Entsorgungstechnik	Umweltingenieurwesen	Environmental Engineering	Hochschule für Technik und Wirtschaft Dresden	Dresden
Ingenieurwissenschaften	Umweltschutz- und Entsorgungstechnik	Umweltingenieurwesen	Environmental Engineering	Technische Hochschule Lübeck	Lübeck
Ingenieurwissenschaften	Umweltschutz- und Entsorgungstechnik	Umweltingenieurwesen	Healthy and Sustainable Buildings	Technische Hochschule Deggendorf	Deggendorf
Ingenieurwissenschaften	Umweltschutz- und Entsorgungstechnik	Umweltingenieurwesen	Ingenieurökologie	Hochschule Magdeburg-Stendal	Magdeburg
Ingenieurwissenschaften	Umweltschutz- und Entsorgungstechnik	Umweltingenieurwesen	Integrated Water Resources Management	Technische Hochschule Köln	Köln
Ingenieurwissenschaften	Umweltschutz- und Entsorgungstechnik	Umweltingenieurwesen	Sustainable Urban Development	Technische Universität Darmstadt	Darmstadt
Ingenieurwissenschaften	Umweltschutz- und Entsorgungstechnik	Umweltingenieurwesen	Umwelt-, Hygiene- und Sicherheitsingenieurwesen	Technische Hochschule Mittelhessen - THM	Gießen
Ingenieurwissenschaften	Umweltschutz- und Entsorgungstechnik	Umweltingenieurwesen	Umwelt-Engineering	Technische Universität Bergakademie Freiberg	Freiberg
Ingenieurwissenschaften	Umweltschutz- und Entsorgungstechnik	Umweltingenieurwesen	Umweltingenieurwesen	Hochschule Darmstadt	Darmstadt
Ingenieurwissenschaften	Umweltschutz- und Entsorgungstechnik	Umweltingenieurwesen	Umweltingenieurwesen	Technische Universität München	München
Ingenieurwissenschaften	Umweltschutz- und Entsorgungstechnik	Umweltingenieurwesen	Umweltingenieurwesen	Gottfried Wilhelm Leibniz Universität Hannover	Hannover
Ingenieurwissenschaften	Umweltschutz- und Entsorgungstechnik	Umweltingenieurwesen	Umweltingenieurwesen	Technische Universität Carolo-Wilhelmina zu Braunschweig	Braunschweig
Ingenieurwissenschaften	Umweltschutz- und Entsorgungstechnik	Umweltingenieurwesen	Umweltingenieurwissenschaften	Technische Universität Darmstadt	Darmstadt
Ingenieurwissenschaften	Umweltschutz- und Entsorgungstechnik	Umweltingenieurwesen	Umweltingenieurwissenschaften	Rheinisch-Westfälische Technische Hochschule Aachen	Aachen
Ingenieurwissenschaften	Umweltschutz- und Entsorgungstechnik	Umweltingenieurwesen	Umweltingenieurwissenschaften	Bauhaus-Universität Weimar	Weimar
Ingenieurwissenschaften	Umweltschutz- und Entsorgungstechnik	Umweltingenieurwesen	Umweltingenieurwissenschaften	Universität Rostock	Rostock
Ingenieurwissenschaften	Umweltschutz- und Entsorgungstechnik	Umweltingenieurwesen	Umweltschutztechnik	Universität Stuttgart	Stuttgart
Ingenieurwissenschaften	Umweltschutz- und Entsorgungstechnik	Umweltingenieurwesen	Umwelttechnologie	Ostbayerische Technische Hochschule Amberg-Weiden	Amberg , Amberg
Ingenieurwissenschaften	Umweltschutz- und Entsorgungstechnik	Umweltingenieurwesen	Umweltverfahrenstechnik und Recycling	Technische Universität Clausthal	Clausthal-Zellerfeld
Ingenieurwissenschaften	Umweltschutz- und Entsorgungstechnik	Umweltingenieurwesen	Wasser- und Umweltingenieurwesen	Technische Universität Hamburg	Hamburg
Ingenieurwissenschaften	Umweltschutz- und Entsorgungstechnik	Umweltingenieurwesen	Wasserwirtschaft im globalen Wandel	Hochschule Braunschweig/Wolfenbüttel, Ostfalia Hochschule für angewandte Wissenschaften	Suderburg
Ingenieurwissenschaften	Umweltschutz- und Entsorgungstechnik	Umweltingenieurwesen	Water Resources and Environmental Management	Gottfried Wilhelm Leibniz Universität Hannover	Hannover
Ingenieurwissenschaften	Umweltschutz- und Entsorgungstechnik	Umweltingenieurwesen	Water Resources Engineering and Management (WAREM)	Universität Stuttgart	Stuttgart
Ingenieurwissenschaften	Umweltschutz- und Entsorgungstechnik	Umweltingenieurwesen	Water Technology	SRH Hochschule Heidelberg - Staatlich anerkannte Fachhochschule	Heidelberg
Mathematik, Naturwissenschaften	Chemie	Lebensmittelchemie	Lebensmittelchemie	Westfälische Wilhelms-Universität Münster	Münster
Mathematik, Naturwissenschaften	Chemie	Lebensmittelchemie	Lebensmittelchemie	Universität Hohenheim	Stuttgart-Hohenheim
Mathematik, Naturwissenschaften	Chemie	Lebensmittelchemie	Lebensmittelchemie	Technische Universität Kaiserslautern	Kaiserslautern
Mathematik, Naturwissenschaften	Chemie	Lebensmittelchemie	Lebensmittelchemie	Justus-Liebig-Universität Gießen	Gießen
Mathematik, Naturwissenschaften	Chemie	Lebensmittelchemie	Lebensmittelchemie	Julius-Maximilians-Universität Würzburg	Würzburg
Mathematik, Naturwissenschaften	Chemie	Lebensmittelchemie	Lebensmittelchemie	Universität Hamburg	Hamburg
Mathematik, Naturwissenschaften	Chemie	Lebensmittelchemie	Lebensmittelchemie	Technische Universität München	Weihenstephan
Mathematik, Naturwissenschaften	Chemie	Lebensmittelchemie	Lebensmittelchemie	Technische Universität Dresden	Dresden
Mathematik, Naturwissenschaften	Chemie	Lebensmittelchemie	Lebensmittelchemie	Friedrich-Alexander-Universität Erlangen-Nürnberg	Erlangen
Mathematik, Naturwissenschaften	Chemie	Lebensmittelchemie	Lebensmittelchemie	Rheinische Friedrich-Wilhelms-Universität Bonn	Bonn
Mathematik, Naturwissenschaften	Chemie	Lebensmittelchemie	Lebensmittelchemie	Bergische Universität Wuppertal	Wuppertal
Mathematik, Naturwissenschaften	Chemie	Lebensmittelchemie	Lebensmittelchemie	Technische Universität Carolo-Wilhelmina zu Braunschweig	Braunschweig
Mathematik, Naturwissenschaften	Chemie	Lebensmittelchemie	Lebensmittelchemie	Martin-Luther-Universität Halle-Wittenberg	Halle an der Saale
Mathematik, Naturwissenschaften	Chemie	Lebensmittelchemie	Toxicology	Universität Potsdam	Potsdam
Mathematik, Naturwissenschaften	Ernährungswissenchaften	Ernährungswissenchaften	Angewandte Gesundheitswissenschaft	Hochschule Ravensburg-Weingarten	Weingarten
Mathematik, Naturwissenschaften	Ernährungswissenchaften	Ernährungswissenchaften	Ernährungs- und Lebensmittelwissenschaften	Christian-Albrechts-Universität zu Kiel	Kiel
Mathematik, Naturwissenschaften	Ernährungswissenchaften	Ernährungswissenchaften	Ernährungsmedizin	Universität Hohenheim	Stuttgart-Hohenheim
Mathematik, Naturwissenschaften	Ernährungswissenchaften	Ernährungswissenchaften	Ernährungsökonomie	Justus-Liebig-Universität Gießen	Gießen
Mathematik, Naturwissenschaften	Ernährungswissenchaften	Ernährungswissenchaften	Ernährungswissenschaft	Universität Potsdam	Potsdam
Mathematik, Naturwissenschaften	Ernährungswissenchaften	Ernährungswissenchaften	Ernährungswissenschaften	Justus-Liebig-Universität Gießen	Gießen
Mathematik, Naturwissenschaften	Ernährungswissenchaften	Ernährungswissenchaften	Ernährungswissenschaften	Hochschule Niederrhein	Mönchengladbach
Mathematik, Naturwissenschaften	Ernährungswissenchaften	Ernährungswissenchaften	Ernährungswissenschaften	Martin-Luther-Universität Halle-Wittenberg	Halle an der Saale
Mathematik, Naturwissenschaften	Ernährungswissenchaften	Ernährungswissenchaften	Food Science	Hochschule für Angewandte Wissenschaften Hamburg	Hamburg
Mathematik, Naturwissenschaften	Ernährungswissenchaften	Ernährungswissenchaften	Humanernährung	Rheinische Friedrich-Wilhelms-Universität Bonn	Bonn
Mathematik, Naturwissenschaften	Ernährungswissenchaften	Ernährungswissenchaften	Lebensmittelwissenschaften	Hochschule Rhein-Waal - University of Applied Sciences	Kleve
Mathematik, Naturwissenschaften	Ernährungswissenchaften	Ernährungswissenchaften	Lebensmittelwissenschaften	Hochschule Niederrhein	Mönchengladbach
Mathematik, Naturwissenschaften	Ernährungswissenchaften	Ernährungswissenchaften	Ökotrophologie	Hochschule Anhalt - Anhalt University of Applied Sciences	Bernburg
Mathematik, Naturwissenschaften	Pharmazie	Pharmazie	Pharmazie	Universität Leipzig	Leipzig
Mathematik, Naturwissenschaften	Pharmazie	Pharmazie	Pharmazie	Universität Regensburg	Regensburg
Mathematik, Naturwissenschaften	Pharmazie	Pharmazie	Pharmazie	Johannes Gutenberg-Universität Mainz	Mainz
Mathematik, Naturwissenschaften	Pharmazie	Pharmazie	Pharmazie	Philipps-Universität Marburg	Marburg
Mathematik, Naturwissenschaften	Pharmazie	Pharmazie	Pharmazie	Albert-Ludwigs-Universität Freiburg im Breisgau	Freiburg
Mathematik, Naturwissenschaften	Pharmazie	Pharmazie	Pharmazie	Ludwig-Maximilians-Universität München	München
Mathematik, Naturwissenschaften	Pharmazie	Pharmazie	Pharmazie	Universität Greifswald	Greifswald
Mathematik, Naturwissenschaften	Pharmazie	Pharmazie	Pharmazie	Technische Universität Carolo-Wilhelmina zu Braunschweig	Braunschweig
Mathematik, Naturwissenschaften	Pharmazie	Pharmazie	Pharmazie	Eberhard Karls Universität Tübingen	Tübingen
Mathematik, Naturwissenschaften	Pharmazie	Pharmazie	Pharmazie	Universität Hamburg	Hamburg
Mathematik, Naturwissenschaften	Pharmazie	Pharmazie	Pharmazie	Rheinische Friedrich-Wilhelms-Universität Bonn	Bonn
Mathematik, Naturwissenschaften	Pharmazie	Pharmazie	Pharmazie	Freie Universität Berlin	Berlin
Mathematik, Naturwissenschaften	Pharmazie	Pharmazie	Pharmazie	Johann Wolfgang Goethe-Universität, Frankfurt am Main	Frankfurt am Main
Mathematik, Naturwissenschaften	Pharmazie	Pharmazie	Pharmazie	Julius-Maximilians-Universität Würzburg	Würzburg
Mathematik, Naturwissenschaften	Pharmazie	Pharmazie	Pharmazie	Heinrich-Heine-Universität Düsseldorf	Düsseldorf
Mathematik, Naturwissenschaften	Pharmazie	Pharmazie	Pharmazie	Ruprecht-Karls-Universität Heidelberg	Heidelberg
Mathematik, Naturwissenschaften	Pharmazie	Pharmazie	Pharmazie	Westfälische Wilhelms-Universität Münster	Münster
Mathematik, Naturwissenschaften	Pharmazie	Pharmazie	Pharmazie	Friedrich-Schiller-Universität Jena	Jena
Mathematik, Naturwissenschaften	Pharmazie	Pharmazie	Pharmazie	Martin-Luther-Universität Halle-Wittenberg	Halle an der Saale
Mathematik, Naturwissenschaften	Pharmazie	Pharmazie	Pharmazie	Universität des Saarlandes	Saarbrücken
Mathematik, Naturwissenschaften	Pharmazie	Pharmazie	Toxikologie	Humboldt-Universität zu Berlin,	Berlin
Mathematik, Naturwissenschaften	Pharmazie	Pharmazie	Toxikologie	Heinrich-Heine-Universität Düsseldorf	Düsseldorf
Mathematik, Naturwissenschaften	Pharmazie	Pharmazie	Toxikologie	Technische Universität Kaiserslautern	Kaiserslautern
Mathematik, Naturwissenschaften	Umweltwissenschaften	Nachhaltigkeitswissenschaften	Agricultural Sciences in the Tropics and Subtropics	Universität Hohenheim	Stuttgart-Hohenheim
Mathematik, Naturwissenschaften	Umweltwissenschaften	Nachhaltigkeitswissenschaften	Bildung für nachhaltige Entwicklung/ Geographie	Katholische Universität Eichstätt - Ingolstadt	Eichstätt
Mathematik, Naturwissenschaften	Umweltwissenschaften	Nachhaltigkeitswissenschaften	Integrierte Managementsysteme	Hochschule Zittau/Görlitz	Zittau
Mathematik, Naturwissenschaften	Umweltwissenschaften	Nachhaltigkeitswissenschaften	Nachhaltigkeitswissenschaften	Leuphana Universität Lüneburg	Lüneburg
Mathematik, Naturwissenschaften	Umweltwissenschaften	Nachhaltigkeitswissenschaften	Umweltsysteme und Nachhaltigkeit - Monitoring, Modellierung und Management	Ludwig-Maximilians-Universität München	München
Mathematik, Naturwissenschaften	Umweltwissenschaften	Naturschutz/Umweltschutz	Euro Hydroinformatics and Water Management	Brandenburgische Technische Universität Cottbus-Senftenberg	Cottbus
Mathematik, Naturwissenschaften	Umweltwissenschaften	Naturschutz/Umweltschutz	Landscape Ecology & Nature Conservation	Universität Greifswald	Greifswald
Mathematik, Naturwissenschaften	Umweltwissenschaften	Naturschutz/Umweltschutz	Regionalentwicklung und Naturschutz	Hochschule für nachhaltige Entwicklung Eberswalde	Eberswalde
Mathematik, Naturwissenschaften	Umweltwissenschaften	Naturschutz/Umweltschutz	Sustainable Resource Management	Technische Universität München	Weihenstephan
Mathematik, Naturwissenschaften	Umweltwissenschaften	Naturschutz/Umweltschutz	Transition Management	Justus-Liebig-Universität Gießen	Gießen
Mathematik, Naturwissenschaften	Umweltwissenschaften	Naturschutz/Umweltschutz	Wasser und Umwelt	Gottfried Wilhelm Leibniz Universität Hannover	Hannover
Mathematik, Naturwissenschaften	Umweltwissenschaften	Umweltwissenschaften	Interdisziplinäres Fernstudium Umweltwissenschaften	FernUniversität in Hagen	Hagen
Mathematik, Naturwissenschaften	Umweltwissenschaften	Umweltwissenschaften	Ökologie und Umweltplanung	Technische Universität Berlin	Berlin
Mathematik, Naturwissenschaften	Umweltwissenschaften	Umweltwissenschaften	Umwelt- und Gefahrstoffanalytik	Hochschule Hamm-Lippstadt	Hamm
Mathematik, Naturwissenschaften	Umweltwissenschaften	Umweltwissenschaften	Umweltbiowissenschaften	Universität Trier	Trier
Mathematik, Naturwissenschaften	Umweltwissenschaften	Umweltwissenschaften	Umweltinformation - GIS	Beuth Hochschule für Technik Berlin	Berlin
Mathematik, Naturwissenschaften	Umweltwissenschaften	Umweltwissenschaften	Umweltingenieurwesen	Hochschule für angewandte Wissenschaften Weihenstephan-Triesdorf	Triesdorf
Mathematik, Naturwissenschaften	Umweltwissenschaften	Umweltwissenschaften	Umweltnaturwissenschaften	Technische Universität Carolo-Wilhelmina zu Braunschweig	Braunschweig
Mathematik, Naturwissenschaften	Umweltwissenschaften	Umweltwissenschaften	Umweltwissenschaften	Justus-Liebig-Universität Gießen	Gießen
Mathematik, Naturwissenschaften	Umweltwissenschaften	Umweltwissenschaften	Umweltwissenschaften	Universität Greifswald	Greifswald
Mathematik, Naturwissenschaften	Umweltwissenschaften	Umweltwissenschaften	Wasserwissenschaften	Fachhochschule Münster	Münster
Mathematik, Natur-wissenschaften	Chemie	Lebensmittelchemie	Lebensmittelchemie	Technische Universität Berlin	Berlin
Mathematik, Natur-wissenschaften	Pharmazie	Pharmazie	Pharmazie	Friedrich-Schiller-Universität Jena	Jena
Mathematik, Natur-wissenschaften	Umweltwissenschaften	Umweltwissenschaften	Global Sustainability Science	Leuphana Universität Lüneburg	Lüneburg
Medizin und Gesundheitswissenschaften	Gesundheits- und Pflegewissenschaften	Gesundheitsmanagement	Bevölkerungsmedizin und Gesundheitswesen (Public Health)	Medizinische Hochschule Hannover (MHH)	Hannover
Medizin und Gesundheitswissenschaften	Gesundheits- und Pflegewissenschaften	Gesundheitsmanagement	Economics and Management	Gottfried Wilhelm Leibniz Universität Hannover	Hannover
Medizin und Gesundheitswissenschaften	Gesundheits- und Pflegewissenschaften	Gesundheitsmanagement	Gesundheit und Diversity in der Arbeit	Hochschule für Gesundheit - University of Applied Sciences	Bochum
Medizin und Gesundheitswissenschaften	Gesundheits- und Pflegewissenschaften	Gesundheitsmanagement	Gesundheits- und Sozialmanagement	SRH Hochschule für Gesundheit Gera	Gera
Medizin und Gesundheitswissenschaften	Gesundheits- und Pflegewissenschaften	Gesundheitsmanagement	Gesundheitsförderung	Hochschule für angewandte Wissenschaften Coburg	Coburg
Medizin und Gesundheitswissenschaften	Gesundheits- und Pflegewissenschaften	Gesundheitsmanagement	Gesundheitsmanagement	DIPLOMA Hochschule - Private Fachhochschule Nordhessen	Bad Sooden-Allendorf
Medizin und Gesundheitswissenschaften	Gesundheits- und Pflegewissenschaften	Gesundheitsmanagement	Gesundheitsmanagement	IUBH Internationale Hochschule	Bad Reichenhall
Medizin und Gesundheitswissenschaften	Gesundheits- und Pflegewissenschaften	Gesundheitsmanagement	Gesundheitsmanagement	Hochschule für angewandte Wissenschaften Würzburg-Schweinfurt	Würzburg
Medizin und Gesundheitswissenschaften	Gesundheits- und Pflegewissenschaften	Gesundheitsmanagement	Gesundheitsmanagement	Universität Hamburg	Hamburg
Medizin und Gesundheitswissenschaften	Gesundheits- und Pflegewissenschaften	Gesundheitsmanagement	Gesundheitsmanagement	Technische Hochschule Ingolstadt	Ingolstadt
Medizin und Gesundheitswissenschaften	Gesundheits- und Pflegewissenschaften	Gesundheitsmanagement	Gesundheitsmanagement online	Hochschule Wismar - University of Applied Sciences: Technology, Business and Design	Wismar
Medizin und Gesundheitswissenschaften	Gesundheits- und Pflegewissenschaften	Gesundheitsmanagement	Gesundheitsmanagement/ Health Management	Hochschule Osnabrück	Osnabrück
Medizin und Gesundheitswissenschaften	Gesundheits- und Pflegewissenschaften	Gesundheitsmanagement	Health and Medical Management	Friedrich-Alexander-Universität Erlangen-Nürnberg	Nürnberg
Medizin und Gesundheitswissenschaften	Gesundheits- und Pflegewissenschaften	Gesundheitsmanagement	Health Care	Hochschule Niederrhein	Krefeld
Medizin und Gesundheitswissenschaften	Gesundheits- und Pflegewissenschaften	Gesundheitsmanagement	Health Care Management	DIU - Dresden International University GmbH	Dresden
Medizin und Gesundheitswissenschaften	Gesundheits- und Pflegewissenschaften	Gesundheitsmanagement	Health Management	APOLLON Hochschule der Gesundheitswirtschaft	Bremen
Medizin und Gesundheitswissenschaften	Gesundheits- und Pflegewissenschaften	Gesundheitsmanagement	Healthcare Management	Nordakademie - Staatlich anerkannte private Fachhochschule mit dualen Studiengängen	Hamburg
Medizin und Gesundheitswissenschaften	Gesundheits- und Pflegewissenschaften	Gesundheitsmanagement	Hospital Management	Christian-Albrechts-Universität zu Kiel	Kiel
Medizin und Gesundheitswissenschaften	Gesundheits- und Pflegewissenschaften	Gesundheitsmanagement	International Health	Humboldt-Universität zu Berlin,	Berlin
Medizin und Gesundheitswissenschaften	Gesundheits- und Pflegewissenschaften	Gesundheitsmanagement	International Healthcare Management	SRH Berlin University of Applied Sciences	Berlin
Medizin und Gesundheitswissenschaften	Gesundheits- und Pflegewissenschaften	Gesundheitsmanagement	Kooperationsmanagement - Leitung in multiprofessionellen Sozial- und Gesundheitsdiensten	Katholische Hochschule Nordrhein-Westfalen - Catholic University of Applied Sciences	Aachen
Medizin und Gesundheitswissenschaften	Gesundheits- und Pflegewissenschaften	Gesundheitsmanagement	Leadership (Schwerpunkt: Gesundheitswesen)	Hochschule für angewandte Wissenschaften Ansbach	Ansbach
Medizin und Gesundheitswissenschaften	Gesundheits- und Pflegewissenschaften	Gesundheitsmanagement	Leitung - Bildung - Diversität	Evangelische Hochschule Berlin	Berlin
Medizin und Gesundheitswissenschaften	Gesundheits- und Pflegewissenschaften	Gesundheitsmanagement	Management im Gesundheitswesen	Hochschule Zittau/Görlitz	Görlitz
Medizin und Gesundheitswissenschaften	Gesundheits- und Pflegewissenschaften	Gesundheitsmanagement	Management im Gesundheitswesen	Hochschule Magdeburg-Stendal	Magdeburg
Medizin und Gesundheitswissenschaften	Gesundheits- und Pflegewissenschaften	Gesundheitsmanagement	Management im Gesundheitswesen	Hamburger Fern-Hochschule, gemeinnützige GmbH	Hamburg
Medizin und Gesundheitswissenschaften	Gesundheits- und Pflegewissenschaften	Gesundheitsmanagement	Management im Gesundheitswesen (M.A.) - Online-Fernstudium	Hochschule Fresenius	Köln
Medizin und Gesundheitswissenschaften	Gesundheits- und Pflegewissenschaften	Gesundheitsmanagement	Management im Sozial- und Gesundheitswesen	Hochschule Ravensburg-Weingarten	Weingarten
Medizin und Gesundheitswissenschaften	Gesundheits- und Pflegewissenschaften	Gesundheitsmanagement	Management im Sozial- und Gesundheitswesen	Hochschule Neubrandenburg - University of Applied Sciences	Neubrandenburg
Medizin und Gesundheitswissenschaften	Gesundheits- und Pflegewissenschaften	Gesundheitsmanagement	Management in der Gesundheitsversorgung	Hochschule Osnabrück	Osnabrück
Medizin und Gesundheitswissenschaften	Gesundheits- und Pflegewissenschaften	Gesundheitsmanagement	Management in der Medizin	Westfälische Wilhelms-Universität Münster	Münster
Medizin und Gesundheitswissenschaften	Gesundheits- und Pflegewissenschaften	Gesundheitsmanagement	Management in Gesundheit und Pflege	Katholische Hochschule Mainz Catholic University of Applied Sciences	Mainz
Medizin und Gesundheitswissenschaften	Gesundheits- und Pflegewissenschaften	Gesundheitsmanagement	Management in Pflege- und Gesundheitseinrichtungen	Fachhochschule Münster	Münster
Medizin und Gesundheitswissenschaften	Gesundheits- und Pflegewissenschaften	Gesundheitsmanagement	Management und Qualitätsentwicklung im Gesundheitswesen	Alice Salomon Hochschule Berlin	Berlin
Medizin und Gesundheitswissenschaften	Gesundheits- und Pflegewissenschaften	Gesundheitsmanagement	Management von Gesundheits- und Sozialeinrichtungen	Technische Universität Kaiserslautern	Kaiserslautern
Medizin und Gesundheitswissenschaften	Gesundheits- und Pflegewissenschaften	Gesundheitsmanagement	Management von Sozial- und Gesundheitsbetrieben	Katholische Stiftungshochschule für angewandte Wissenschaften München - Hochschule der Kirchlichen Stiftung des öffentlichen Rechts "Katholische Bildungsstätten für Sozialberufe in Bayern"	München
Medizin und Gesundheitswissenschaften	Gesundheits- und Pflegewissenschaften	Gesundheitsmanagement	MBA - International Healthcare Management	Frankfurt School of Finance & Management	Frankfurt am Main
Medizin und Gesundheitswissenschaften	Gesundheits- und Pflegewissenschaften	Gesundheitsmanagement	MBA Führung und Management im Gesundheitswesen	Hochschule für angewandte Wissenschaften Neu-Ulm	Neu-Ulm
Medizin und Gesundheitswissenschaften	Gesundheits- und Pflegewissenschaften	Gesundheitsmanagement	Medizinalfachberufe	DIPLOMA Hochschule - Private Fachhochschule Nordhessen	Bad Sooden-Allendorf
Medizin und Gesundheitswissenschaften	Gesundheits- und Pflegewissenschaften	Gesundheitsmanagement	Medizinmanagement für Mediziner und Gesundheitswissenschaftler	Universität Duisburg-Essen	Essen
Medizin und Gesundheitswissenschaften	Gesundheits- und Pflegewissenschaften	Gesundheitsmanagement	Medizinökonomie	Rheinische Fachhochschule Köln	Köln
Medizin und Gesundheitswissenschaften	Gesundheits- und Pflegewissenschaften	Gesundheitsmanagement	Pflege und Gesundheitsmanagement	Frankfurt University of Applied Sciences	Frankfurt am Main
Medizin und Gesundheitswissenschaften	Gesundheits- und Pflegewissenschaften	Gesundheitsmanagement	Prävention und Gesundheitsförderung	Leuphana Universität Lüneburg	Lüneburg
Medizin und Gesundheitswissenschaften	Gesundheits- und Pflegewissenschaften	Gesundheitsmanagement	Prävention und Gesundheitsmanagement	Deutsche Hochschule für Prävention und Gesundheitsmanagement GmbH	Saarbrücken
Medizin und Gesundheitswissenschaften	Gesundheits- und Pflegewissenschaften	Gesundheitsmanagement	Prävention, Sporttherapie und Gesundheitsmanagement	IST-Hochschule für Management	Düsseldorf
Medizin und Gesundheitswissenschaften	Gesundheits- und Pflegewissenschaften	Gesundheitsmanagement	Public Health	Hochschule Fulda - University of Applied Sciences	Fulda
Medizin und Gesundheitswissenschaften	Gesundheits- und Pflegewissenschaften	Gesundheitsmanagement	Public Health - Gesundheitsversorgung, -ökonomie und -management	Universität Bremen	Bremen
Medizin und Gesundheitswissenschaften	Gesundheits- und Pflegewissenschaften	Gesundheitsmanagement	Sozial- und Gesundheitsmanagement	Hochschule für Angewandte Wissenschaften Hamburg	Hamburg
Medizin und Gesundheitswissenschaften	Gesundheits- und Pflegewissenschaften	Gesundheitsmanagement	Sport-/ Gesundheitsmanagement	Deutsche Hochschule für Prävention und Gesundheitsmanagement GmbH,	Saarbrücken
Medizin und Gesundheitswissenschaften	Gesundheits- und Pflegewissenschaften	Gesundheitsmanagement	Versorgungssteuerung im Gesundheitswesen-Health Care Management	Hochschule für Wirtschaft und Gesellschaft Ludwigshafen	Ludwigshafen
Medizin und Gesundheitswissenschaften	Gesundheits- und Pflegewissenschaften	Gesundheitsmanagement	Werteorientiertes Gesundheitsmanagement	Wilhelm Löhe Hochschule für angewandte Wissenschaften	Fürth
Medizin und Gesundheitswissenschaften	Gesundheits- und Pflegewissenschaften	Gesundheitsökonomie	Gesundheitsmanagement und Gesundheitsökonomie	Friedrich-Alexander-Universität Erlangen-Nürnberg	Nürnberg
Medizin und Gesundheitswissenschaften	Gesundheits- und Pflegewissenschaften	Gesundheitsökonomie	Gesundheitsökonomie	Universität Bayreuth	Bayreuth
Medizin und Gesundheitswissenschaften	Gesundheits- und Pflegewissenschaften	Gesundheitsökonomie	Gesundheitsökonomie	Hochschule Stralsund	Stralsund
Medizin und Gesundheitswissenschaften	Gesundheits- und Pflegewissenschaften	Gesundheitsökonomie	Gesundheitsökonomie	Universität zu Köln	Köln
Medizin und Gesundheitswissenschaften	Gesundheits- und Pflegewissenschaften	Gesundheitsökonomie	Health Administration	Universität Bielefeld	Bielefeld
Medizin und Gesundheitswissenschaften	Gesundheits- und Pflegewissenschaften	Gesundheitspädagogik	Berufspädagogik für Gesundheitsberufe	Brandenburgische Technische Universität Cottbus-Senftenberg	Senftenberg
Medizin und Gesundheitswissenschaften	Gesundheits- und Pflegewissenschaften	Gesundheitspädagogik	Gesundheit	Technische Universität Kaiserslautern	Kaiserslautern
Medizin und Gesundheitswissenschaften	Gesundheits- und Pflegewissenschaften	Gesundheitspädagogik	Gesundheit	Universität Erfurt	Erfurt
Medizin und Gesundheitswissenschaften	Gesundheits- und Pflegewissenschaften	Gesundheitspädagogik	Gesundheitspädagogik	Pädagogische Hochschule Freiburg	Freiburg
Medizin und Gesundheitswissenschaften	Gesundheits- und Pflegewissenschaften	Gesundheitspädagogik	Gesundheitspädagogik	HSD Hochschule Döpfer	Köln
Medizin und Gesundheitswissenschaften	Gesundheits- und Pflegewissenschaften	Gesundheitspädagogik	Health Professions Education	Humboldt-Universität zu Berlin,	Berlin
Medizin und Gesundheitswissenschaften	Gesundheits- und Pflegewissenschaften	Gesundheitspädagogik	Medical Education	Ruprecht-Karls-Universität Heidelberg	Heidelberg
Medizin und Gesundheitswissenschaften	Gesundheits- und Pflegewissenschaften	Gesundheitswissenschaften	Angewandte Gesundheitswissenschaften	Westsächsische Hochschule Zwickau	Zwickau
Medizin und Gesundheitswissenschaften	Gesundheits- und Pflegewissenschaften	Gesundheitswissenschaften	Betriebliches Gesundheitsmanagement	FOM Hochschule für Oekonomie & Management - University of Applied Sciences	Düsseldorf, Essen, u.a.
Medizin und Gesundheitswissenschaften	Gesundheits- und Pflegewissenschaften	Gesundheitswissenschaften	Bildung im Gesundheitswesen	Fachhochschule Münster	Münster
Medizin und Gesundheitswissenschaften	Gesundheits- und Pflegewissenschaften	Gesundheitswissenschaften	Community Mental Health	Fachhochschule der Diakonie - Diaconia - University of Applied Sciences	Bielefeld
Medizin und Gesundheitswissenschaften	Gesundheits- und Pflegewissenschaften	Gesundheitswissenschaften	Epidemiologie	Johannes Gutenberg-Universität Mainz	Mainz
Medizin und Gesundheitswissenschaften	Gesundheits- und Pflegewissenschaften	Gesundheitswissenschaften	Epidemiologie	Humboldt-Universität zu Berlin	Berlin
Medizin und Gesundheitswissenschaften	Gesundheits- und Pflegewissenschaften	Gesundheitswissenschaften	Epidemiologie	Ludwig-Maximilians-Universität München	München
Medizin und Gesundheitswissenschaften	Gesundheits- und Pflegewissenschaften	Gesundheitswissenschaften	Ernährung und Gesundheit	Fachhochschule Münster	Münster
Medizin und Gesundheitswissenschaften	Gesundheits- und Pflegewissenschaften	Gesundheitswissenschaften	Ernährungstherapie	Hochschule Anhalt - Anhalt University of Applied Sciences	Bernburg
Medizin und Gesundheitswissenschaften	Gesundheits- und Pflegewissenschaften	Gesundheitswissenschaften	Evidence-based Health Care	Hochschule für Gesundheit - University of Applied Sciences	Bochum
Medizin und Gesundheitswissenschaften	Gesundheits- und Pflegewissenschaften	Gesundheitswissenschaften	Führung in der Medizin	Helmut-Schmidt-Universität/Universität der Bundeswehr Hamburg	Hamburg
Medizin und Gesundheitswissenschaften	Gesundheits- und Pflegewissenschaften	Gesundheitswissenschaften	Gesundheits- und Sozialmanagement	Wilhelm Löhe Hochschule für angewandte Wissenschaften	Fürth
Medizin und Gesundheitswissenschaften	Gesundheits- und Pflegewissenschaften	Gesundheitswissenschaften	Gesundheits- und Versorgungswissenschaften	Universität zu Lübeck	Lübeck
Medizin und Gesundheitswissenschaften	Gesundheits- und Pflegewissenschaften	Gesundheitswissenschaften	Gesundheitsbildung und -pädagogik	Europäische Fachhochschule Rhein/Erft, european university of applied sciences	Rostock
Medizin und Gesundheitswissenschaften	Gesundheits- und Pflegewissenschaften	Gesundheitswissenschaften	Gesundheitsförderung und Prävention	Pädagogische Hochschule Schwäbisch Gmünd	Schwäbisch Gmünd
Medizin und Gesundheitswissenschaften	Gesundheits- und Pflegewissenschaften	Gesundheitswissenschaften	Gesundheitskommunikation	Universität Erfurt	Erfurt
Medizin und Gesundheitswissenschaften	Gesundheits- und Pflegewissenschaften	Gesundheitswissenschaften	Gesundheitswissenschaften	DHGS Deutsche Hochschule für Gesundheit und Sport	Berlin, Ismaning, u.a.
Medizin und Gesundheitswissenschaften	Gesundheits- und Pflegewissenschaften	Gesundheitswissenschaften	Gesundheitswissenschaften - Public Health	Technische Universität Dresden	Dresden
Medizin und Gesundheitswissenschaften	Gesundheits- und Pflegewissenschaften	Gesundheitswissenschaften	Gesundheitswissenschaften und -management	Hochschule Rhein-Waal - University of Applied Sciences	Kleve
Medizin und Gesundheitswissenschaften	Gesundheits- und Pflegewissenschaften	Gesundheitswissenschaften	Global Urban Health	Albert-Ludwigs-Universität Freiburg im Breisgau	Freiburg
Medizin und Gesundheitswissenschaften	Gesundheits- und Pflegewissenschaften	Gesundheitswissenschaften	Health and Society: Gender and Diversity Studies	Humboldt-Universität zu Berlin,	Berlin
Medizin und Gesundheitswissenschaften	Gesundheits- und Pflegewissenschaften	Gesundheitswissenschaften	Health Business Administration	Friedrich-Alexander-Universität Erlangen-Nürnberg	Nürnberg
Medizin und Gesundheitswissenschaften	Gesundheits- und Pflegewissenschaften	Gesundheitswissenschaften	Health Science  Prevention and Health Promotion	Technische Universität München	München
Medizin und Gesundheitswissenschaften	Gesundheits- und Pflegewissenschaften	Gesundheitswissenschaften	Health Sciences	Hochschule für Angewandte Wissenschaften Hamburg	Hamburg
Medizin und Gesundheitswissenschaften	Gesundheits- und Pflegewissenschaften	Gesundheitswissenschaften	Integriertes Versorgungsmanagement im Gesundheitswesen	Hochschule Braunschweig/Wolfenbüttel, Ostfalia Hochschule für angewandte Wissenschaften	Wolfsburg
Medizin und Gesundheitswissenschaften	Gesundheits- und Pflegewissenschaften	Gesundheitswissenschaften	Interdisziplinäre Gesundheitsförderung	Albert-Ludwigs-Universität Freiburg im Breisgau	Freiburg
Medizin und Gesundheitswissenschaften	Gesundheits- und Pflegewissenschaften	Gesundheitswissenschaften	International Health	Ruprecht-Karls-Universität Heidelberg	Heidelberg
Medizin und Gesundheitswissenschaften	Gesundheits- und Pflegewissenschaften	Gesundheitswissenschaften	Medizin - Ethik - Recht	Martin-Luther-Universität Halle-Wittenberg	Halle an der Saale
Medizin und Gesundheitswissenschaften	Gesundheits- und Pflegewissenschaften	Gesundheitswissenschaften	Prävention und Gesundheitsförderung	Europa-Universität Flensburg	Flensburg
Medizin und Gesundheitswissenschaften	Gesundheits- und Pflegewissenschaften	Gesundheitswissenschaften	Prävention und Gesundheitspsychologie	SRH Fernhochschule - The Mobile University	Riedlingen
Medizin und Gesundheitswissenschaften	Gesundheits- und Pflegewissenschaften	Gesundheitswissenschaften	Präventionsmedizin	DIU - Dresden International University GmbH	Dresden
Medizin und Gesundheitswissenschaften	Gesundheits- und Pflegewissenschaften	Gesundheitswissenschaften	Public Health	Jade Hochschule - Wilhelmshaven/Oldenburg/Elsfleth	Oldenburg
Medizin und Gesundheitswissenschaften	Gesundheits- und Pflegewissenschaften	Gesundheitswissenschaften	Public Health	Hochschule für Angewandte Wissenschaften Hamburg	Hamburg
Medizin und Gesundheitswissenschaften	Gesundheits- und Pflegewissenschaften	Gesundheitswissenschaften	Public Health	Heinrich-Heine-Universität Düsseldorf	Düsseldorf
Medizin und Gesundheitswissenschaften	Gesundheits- und Pflegewissenschaften	Gesundheitswissenschaften	Public Health	Alice Salomon Hochschule Berlin	Berlin
Medizin und Gesundheitswissenschaften	Gesundheits- und Pflegewissenschaften	Gesundheitswissenschaften	Public Health	Universität Bielefeld	Bielefeld
Medizin und Gesundheitswissenschaften	Gesundheits- und Pflegewissenschaften	Gesundheitswissenschaften	Public Health	Ludwig-Maximilians-Universität München	München
Medizin und Gesundheitswissenschaften	Gesundheits- und Pflegewissenschaften	Gesundheitswissenschaften	Public Health - Gesundheitsförderung und Prävention	Universität Bremen	Bremen
Medizin und Gesundheitswissenschaften	Gesundheits- und Pflegewissenschaften	Gesundheitswissenschaften	Public Health mit Schwerpunkt Prävention und Evaluation	Technische Universität Chemnitz	Chemnitz
Medizin und Gesundheitswissenschaften	Gesundheits- und Pflegewissenschaften	Gesundheitswissenschaften	Rehabilitation, Prävention und Gesundheitsmanagement	Deutsche Sporthochschule Köln	Köln
Medizin und Gesundheitswissenschaften	Gesundheits- und Pflegewissenschaften	Gesundheitswissenschaften	Workplace Health Management	Universität Bielefeld	Bielefeld
Medizin und Gesundheitswissenschaften	Gesundheits- und Pflegewissenschaften	Pflegemanagement	Executive MBA Health Care Management	EBS Universität für Wirtschaft und Recht	Wiesbaden
Medizin und Gesundheitswissenschaften	Gesundheits- und Pflegewissenschaften	Pflegemanagement	Health Care Management	Universität Greifswald	Greifswald
Medizin und Gesundheitswissenschaften	Gesundheits- und Pflegewissenschaften	Pflegemanagement	Pflegemanagement	Katholische Hochschule Nordrhein-Westfalen - Catholic University of Applied Sciences	Köln
Medizin und Gesundheitswissenschaften	Gesundheits- und Pflegewissenschaften	Pflegewissenschaften	Gesundheits- und Pflegewissenschaften	Martin-Luther-Universität Halle-Wittenberg	Halle an der Saale
Medizin und Gesundheitswissenschaften	Gesundheits- und Pflegewissenschaften	Rehabilitationswissenschaften	Interdisziplinäre Gesundheitsförderung	Hochschule Furtwangen - Informatik, Technik, Wirtschaft, Medien, Gesundheit	Furtwangen
Medizin und Gesundheitswissenschaften	Medizin	Humanmedizin	Applied Epidemiology	Humboldt-Universität zu Berlin,	Berlin
Medizin und Gesundheitswissenschaften	Medizin	Humanmedizin	Applied Life Sciences	Hochschule Kaiserslautern (University of Applied Sciences)	Zweibrücken
Medizin und Gesundheitswissenschaften	Medizin	Humanmedizin	Biomedical Neuroscience	Technische Universität München	München
Medizin und Gesundheitswissenschaften	Medizin	Humanmedizin	Biomedizin	Julius-Maximilians-Universität Würzburg	Würzburg
Medizin und Gesundheitswissenschaften	Medizin	Humanmedizin	Biomedizinische Technik	Technische Universität Chemnitz	Chemnitz
Medizin und Gesundheitswissenschaften	Medizin	Humanmedizin	Cellular and Molecular Neuroscience	Eberhard Karls Universität Tübingen	Tübingen
Medizin und Gesundheitswissenschaften	Medizin	Humanmedizin	Cerebrovascular Medicine	Humboldt-Universität zu Berlin,	Berlin
Medizin und Gesundheitswissenschaften	Medizin	Humanmedizin	Clinical Research and Translational Medicine	Universität Leipzig	Leipzig
Medizin und Gesundheitswissenschaften	Medizin	Humanmedizin	Community Medicine and Epidemiologic Research	Universität Greifswald	Greifswald
Medizin und Gesundheitswissenschaften	Medizin	Humanmedizin	Digitale Medizin	Technische Hochschule Mittelhessen - THM	Gießen
Medizin und Gesundheitswissenschaften	Medizin	Humanmedizin	Executive MBA für Ärztinnen und Ärzte	SRH Fernhochschule - The Mobile University	Riedlingen
Medizin und Gesundheitswissenschaften	Medizin	Humanmedizin	FOKUS Life Sciences	Julius-Maximilians-Universität Würzburg	Würzburg
Medizin und Gesundheitswissenschaften	Medizin	Humanmedizin	Global Health Risk Management & Hygiene Policies	Rheinische Friedrich-Wilhelms-Universität Bonn	Bonn
Medizin und Gesundheitswissenschaften	Medizin	Humanmedizin	Humanbiologie	Philipps-Universität Marburg	Marburg
Medizin und Gesundheitswissenschaften	Medizin	Humanmedizin	Humanmedizin	Private Universität Witten/Herdecke gGmbH	Witten
Medizin und Gesundheitswissenschaften	Medizin	Humanmedizin	Humanmedizin	MSH Medical School Hamburg - University of Applied Sciences and Medical University	Hamburg
Medizin und Gesundheitswissenschaften	Medizin	Humanmedizin	Humanmedizin	Universität Augsburg	Augsburg
Medizin und Gesundheitswissenschaften	Medizin	Humanmedizin	Humanmedizin	Medizinische Hochschule Brandenburg Theodor Fontane	Neuruppin
Medizin und Gesundheitswissenschaften	Medizin	Humanmedizin	Humanmedizin	Universität Regensburg	Regensburg
Medizin und Gesundheitswissenschaften	Medizin	Humanmedizin	Humanmedizin	Rheinische Friedrich-Wilhelms-Universität Bonn	Bonn
Medizin und Gesundheitswissenschaften	Medizin	Humanmedizin	Humanmedizin	Carl von Ossietzky Universität Oldenburg	Oldenburg
Medizin und Gesundheitswissenschaften	Medizin	Humanmedizin	Immunobiology: from molecules to integrative systems	Rheinische Friedrich-Wilhelms-Universität Bonn	Bonn
Medizin und Gesundheitswissenschaften	Medizin	Humanmedizin	Immunologie	Otto-von-Guericke-Universität Magdeburg	Magdeburg
Medizin und Gesundheitswissenschaften	Medizin	Humanmedizin	Interdisziplinäre Biomedizin	Universität Bielefeld	Bielefeld
Medizin und Gesundheitswissenschaften	Medizin	Humanmedizin	International Master in Biomedicine	Johannes Gutenberg-Universität Mainz	Mainz
Medizin und Gesundheitswissenschaften	Medizin	Humanmedizin	Kognitive und Integrative Systemneurowissenschaften	Philipps-Universität Marburg	Marburg
Medizin und Gesundheitswissenschaften	Medizin	Humanmedizin	Life Science Informatics	Technische Hochschule Deggendorf	Deggendorf
Medizin und Gesundheitswissenschaften	Medizin	Humanmedizin	Master Online Advanced Oncology	Universität Ulm	Ulm
Medizin und Gesundheitswissenschaften	Medizin	Humanmedizin	Medical Data Science	Rheinisch-Westfälische Technische Hochschule Aachen	Aachen
Medizin und Gesundheitswissenschaften	Medizin	Humanmedizin	Medical Immunosciences and Infection	Rheinische Friedrich-Wilhelms-Universität Bonn	Bonn
Medizin und Gesundheitswissenschaften	Medizin	Humanmedizin	Medical Neurosciences (Medizinische Neurowissenschaften)	Humboldt-Universität zu Berlin,	Berlin
Medizin und Gesundheitswissenschaften	Medizin	Humanmedizin	Medizin	Westfälische Wilhelms-Universität Münster	Münster
Medizin und Gesundheitswissenschaften	Medizin	Humanmedizin	Medizin	Albert-Ludwigs-Universität Freiburg im Breisgau	Freiburg
Medizin und Gesundheitswissenschaften	Medizin	Humanmedizin	Medizin	Universität Ulm	Ulm
Medizin und Gesundheitswissenschaften	Medizin	Humanmedizin	Medizin	Justus-Liebig-Universität Gießen	Gießen
Medizin und Gesundheitswissenschaften	Medizin	Humanmedizin	Medizin	Technische Universität München	München
Medizin und Gesundheitswissenschaften	Medizin	Humanmedizin	Medizin	Friedrich-Schiller-Universität Jena	Jena
Medizin und Gesundheitswissenschaften	Medizin	Humanmedizin	Medizin	Julius-Maximilians-Universität Würzburg	Würzburg
Medizin und Gesundheitswissenschaften	Medizin	Humanmedizin	Medizin	Universität Leipzig	Leipzig
Medizin und Gesundheitswissenschaften	Medizin	Humanmedizin	Medizin	Universität Duisburg-Essen	Essen
Medizin und Gesundheitswissenschaften	Medizin	Humanmedizin	Medizin	Ruhr-Universität Bochum	Bochum
Medizin und Gesundheitswissenschaften	Medizin	Humanmedizin	Medizin	Rheinisch-Westfälische Technische Hochschule Aachen	Aachen
Medizin und Gesundheitswissenschaften	Medizin	Humanmedizin	Medizin	Ludwig-Maximilians-Universität München,	München
Medizin und Gesundheitswissenschaften	Medizin	Humanmedizin	Medizin	Humboldt-Universität zu Berlin,	Berlin
Medizin und Gesundheitswissenschaften	Medizin	Humanmedizin	Medizin	Martin-Luther-Universität Halle-Wittenberg	Halle an der Saale
Medizin und Gesundheitswissenschaften	Medizin	Humanmedizin	Medizin	Georg-August-Universität Göttingen	Göttingen
Medizin und Gesundheitswissenschaften	Medizin	Humanmedizin	Medizin	Ruprecht-Karls-Universität Heidelberg	Mannheim , Heidelberg
Medizin und Gesundheitswissenschaften	Medizin	Humanmedizin	Medizin	Universität Rostock	Rostock
Medizin und Gesundheitswissenschaften	Medizin	Humanmedizin	Medizin	Otto-von-Guericke-Universität Magdeburg	Magdeburg
Medizin und Gesundheitswissenschaften	Medizin	Humanmedizin	Medizin	Heinrich-Heine-Universität Düsseldorf	Düsseldorf
Medizin und Gesundheitswissenschaften	Medizin	Humanmedizin	Medizin	Philipps-Universität Marburg	Marburg
Medizin und Gesundheitswissenschaften	Medizin	Humanmedizin	Medizin	Universität zu Lübeck	Lübeck
Medizin und Gesundheitswissenschaften	Medizin	Humanmedizin	Medizin	Johannes Gutenberg-Universität Mainz	Mainz
Medizin und Gesundheitswissenschaften	Medizin	Humanmedizin	Medizin	Universität des Saarlandes	Homburg
Medizin und Gesundheitswissenschaften	Medizin	Humanmedizin	Medizin - Modellstudiengang	Universität zu Köln	Köln
Medizin und Gesundheitswissenschaften	Medizin	Humanmedizin	Medizin (vorklinisch und klinisch)	Christian-Albrechts-Universität zu Kiel	Kiel
Medizin und Gesundheitswissenschaften	Medizin	Humanmedizin	Medizin Erlangen-Nürnberg/ Bayreuth	Friedrich-Alexander-Universität Erlangen-Nürnberg	Erlangen
Medizin und Gesundheitswissenschaften	Medizin	Humanmedizin	Medizinethik	Johannes Gutenberg-Universität Mainz	Mainz
Medizin und Gesundheitswissenschaften	Medizin	Humanmedizin	Medizintechnik	Westfälische Hochschule Gelsenkirchen, Bocholt, Recklinghausen	Gelsenkirchen
Medizin und Gesundheitswissenschaften	Medizin	Humanmedizin	Molecular Medicine	Humboldt-Universität zu Berlin,	Berlin
Medizin und Gesundheitswissenschaften	Medizin	Humanmedizin	Molecular Medicine	Friedrich-Alexander-Universität Erlangen-Nürnberg	Erlangen
Medizin und Gesundheitswissenschaften	Medizin	Humanmedizin	Molecular Medicine/ Molekulare Medizin	Universität Ulm	Ulm
Medizin und Gesundheitswissenschaften	Medizin	Humanmedizin	Molekulare Biomedizin	Heinrich-Heine-Universität Düsseldorf	Düsseldorf
Medizin und Gesundheitswissenschaften	Medizin	Humanmedizin	Molekulare Medizin	Eberhard Karls Universität Tübingen	Tübingen
Medizin und Gesundheitswissenschaften	Medizin	Humanmedizin	Molekulare Medizin	Johann Wolfgang Goethe-Universität, Frankfurt am Main	Frankfurt am Main
Medizin und Gesundheitswissenschaften	Medizin	Humanmedizin	Molekulare und Zelluläre Neurowissenschaften	Philipps-Universität Marburg	Marburg
Medizin und Gesundheitswissenschaften	Medizin	Humanmedizin	Multiple Sklerose Management	DIU - Dresden International University GmbH	Dresden
Medizin und Gesundheitswissenschaften	Medizin	Humanmedizin	Neurowissenschaften	Universität zu Köln	Köln
Medizin und Gesundheitswissenschaften	Medizin	Humanmedizin	Philosophie	Heinrich-Heine-Universität Düsseldorf	Düsseldorf
Medizin und Gesundheitswissenschaften	Medizin	Humanmedizin	Radiation Biology	Technische Universität München	München
Medizin und Gesundheitswissenschaften	Medizin	Humanmedizin	Religion und Psychotherapie	Evangelische Hochschule Tabor	Marburg
Medizin und Gesundheitswissenschaften	Medizin	Humanmedizin	Translational Neuroscience	Heinrich-Heine-Universität Düsseldorf	Düsseldorf
Medizin und Gesundheitswissenschaften	Medizin	Humanmedizin	Translational Neuroscience	Julius-Maximilians-Universität Würzburg	Würzburg
Medizin und Gesundheitswissenschaften	Medizin	Tiermedizin	Pferdemedizin	Freie Universität Berlin	Berlin
Medizin und Gesundheitswissenschaften	Medizin	Tiermedizin	Tiermedizin	Ludwig-Maximilians-Universität München	München
Medizin und Gesundheitswissenschaften	Medizin	Tiermedizin	Tiermedizin	Stiftung Tierärztliche Hochschule Hannover	Hannover
Medizin und Gesundheitswissenschaften	Medizin	Tiermedizin	Veterinärmedizin	Justus-Liebig-Universität Gießen	Gießen
Medizin und Gesundheitswissenschaften	Medizin	Tiermedizin	Veterinärmedizin	Freie Universität Berlin	Berlin
Medizin und Gesundheitswissenschaften	Medizin	Tiermedizin	Veterinärmedizin	Universität Leipzig	Leipzig
Medizin und Gesundheitswissenschaften	Medizin	Tiermedizin	Veterinary Public Health	Freie Universität Berlin	Berlin
Medizin und Gesundheitswissenschaften	Medizin	Zahnmedizin	Advanced General Dental Practice	Universität Duisburg-Essen	Duisburg
Medizin und Gesundheitswissenschaften	Medizin	Zahnmedizin	Ästhetische Gesichtschirurgie	Private Universität Witten/Herdecke gGmbH	Witten
Medizin und Gesundheitswissenschaften	Medizin	Zahnmedizin	Clinical Dental CAD/ CAM	Universität Greifswald	Greifswald
Medizin und Gesundheitswissenschaften	Medizin	Zahnmedizin	Endodontologie	Heinrich-Heine-Universität Düsseldorf	Düsseldorf
Medizin und Gesundheitswissenschaften	Medizin	Zahnmedizin	Innovationsmanagement Dentale Technologie	Steinbeis-Hochschule Berlin	Berlin
Medizin und Gesundheitswissenschaften	Medizin	Zahnmedizin	Kinderzahnheilkunde	Justus-Liebig-Universität Gießen	Gießen
Medizin und Gesundheitswissenschaften	Medizin	Zahnmedizin	Kinderzahnheilkunde	Philipps-Universität Marburg	Marburg
Medizin und Gesundheitswissenschaften	Medizin	Zahnmedizin	Kinderzahnheilkunde	Universität Greifswald	Greifswald
Medizin und Gesundheitswissenschaften	Medizin	Zahnmedizin	Lasers in Dentistry	Rheinisch-Westfälische Technische Hochschule Aachen	Aachen
Medizin und Gesundheitswissenschaften	Medizin	Zahnmedizin	Orale Implantologie und Parodontologie	Steinbeis-Hochschule Berlin	Berlin
Medizin und Gesundheitswissenschaften	Medizin	Zahnmedizin	Parodontologie und Implantattherapie	DIU - Dresden International University GmbH	Dresden
Medizin und Gesundheitswissenschaften	Medizin	Zahnmedizin	Parodontologie und Implantattherapie	Albert-Ludwigs-Universität Freiburg im Breisgau	Freiburg
Medizin und Gesundheitswissenschaften	Medizin	Zahnmedizin	Specialized Orthodontics (2-years-course)	Universität Duisburg-Essen	Essen
Medizin und Gesundheitswissenschaften	Medizin	Zahnmedizin	Translational Medicine	Julius-Maximilians-Universität Würzburg	Würzburg
Medizin und Gesundheitswissenschaften	Medizin	Zahnmedizin	Zahn-, Mund- und Kieferheilkunde	Private Universität Witten/Herdecke gGmbH	Witten
Medizin und Gesundheitswissenschaften	Medizin	Zahnmedizin	Zahnärztliche Funktionsanalyse und -therapie mit Computerunterstützung	Universität Greifswald	Greifswald
Medizin und Gesundheitswissenschaften	Medizin	Zahnmedizin	Zahnmedizin	Humboldt-Universität zu Berlin,	Berlin
Medizin und Gesundheitswissenschaften	Medizin	Zahnmedizin	Zahnmedizin	Universität Regensburg	Regensburg
Medizin und Gesundheitswissenschaften	Medizin	Zahnmedizin	Zahnmedizin	Universität Greifswald	Greifswald
Medizin und Gesundheitswissenschaften	Medizin	Zahnmedizin	Zahnmedizin	Johannes Gutenberg-Universität Mainz	Mainz
Medizin und Gesundheitswissenschaften	Medizin	Zahnmedizin	Zahnmedizin	Friedrich-Alexander-Universität Erlangen-Nürnberg	Erlangen
Medizin und Gesundheitswissenschaften	Medizin	Zahnmedizin	Zahnmedizin	Julius-Maximilians-Universität Würzburg	Würzburg
Medizin und Gesundheitswissenschaften	Medizin	Zahnmedizin	Zahnmedizin	Medizinische Hochschule Hannover (MHH)	Hannover
Medizin und Gesundheitswissenschaften	Medizin	Zahnmedizin	Zahnmedizin	Georg-August-Universität Göttingen	Göttingen
Medizin und Gesundheitswissenschaften	Medizin	Zahnmedizin	Zahnmedizin	Universität Rostock	Rostock
Medizin und Gesundheitswissenschaften	Medizin	Zahnmedizin	Zahnmedizin	Philipps-Universität Marburg	Marburg
Medizin und Gesundheitswissenschaften	Medizin	Zahnmedizin	Zahnmedizin	Albert-Ludwigs-Universität Freiburg im Breisgau	Freiburg
Medizin und Gesundheitswissenschaften	Medizin	Zahnmedizin	Zahnmedizin	Rheinische Friedrich-Wilhelms-Universität Bonn	Bonn
Medizin und Gesundheitswissenschaften	Medizin	Zahnmedizin	Zahnmedizin	Technische Universität Dresden	Dresden
Medizin und Gesundheitswissenschaften	Medizin	Zahnmedizin	Zahnmedizin	Universität Leipzig	Leipzig
Medizin und Gesundheitswissenschaften	Medizin	Zahnmedizin	Zahnmedizin	Universität Hamburg	Hamburg
Medizin und Gesundheitswissenschaften	Medizin	Zahnmedizin	Zahnmedizin	Christian-Albrechts-Universität zu Kiel	Kiel
Medizin und Gesundheitswissenschaften	Medizin	Zahnmedizin	Zahnmedizin	Martin-Luther-Universität Halle-Wittenberg	Halle an der Saale
Medizin und Gesundheitswissenschaften	Medizin	Zahnmedizin	Zahnmedizin	Eberhard Karls Universität Tübingen	Tübingen
Medizin und Gesundheitswissenschaften	Medizin	Zahnmedizin	Zahnmedizin	Rheinisch-Westfälische Technische Hochschule Aachen	Aachen
Medizin und Gesundheitswissenschaften	Medizin	Zahnmedizin	Zahnmedizin	Heinrich-Heine-Universität Düsseldorf	Düsseldorf
Medizin und Gesundheitswissenschaften	Medizin	Zahnmedizin	Zahnmedizin	Ruprecht-Karls-Universität Heidelberg	Heidelberg
Medizin und Gesundheitswissenschaften	Medizin	Zahnmedizin	Zahnmedizin	Friedrich-Schiller-Universität Jena	Jena
Medizin und Gesundheitswissenschaften	Medizin	Zahnmedizin	Zahnmedizin	Universität Ulm	Ulm
Medizin und Gesundheitswissenschaften	Medizin	Zahnmedizin	Zahnmedizin	Justus-Liebig-Universität Gießen	Gießen
Medizin und Gesundheitswissenschaften	Medizin	Zahnmedizin	Zahnmedizin	Westfälische Wilhelms-Universität Münster	Münster
Medizin und Gesundheitswissenschaften	Medizin	Zahnmedizin	Zahnmedizin	Ludwig-Maximilians-Universität München	München
Medizin und Gesundheitswissenschaften	Medizin	Zahnmedizin	Zahnmedizin	Universität zu Köln	Köln
Medizin und Gesundheitswissenschaften	Medizin	Zahnmedizin	Zahnmedizin	Johann Wolfgang Goethe-Universität, Frankfurt am Main	Frankfurt am Main
Medizin und Gesundheitswissenschaften	Medizin	Zahnmedizin	Zahnmedizin	Universität des Saarlandes	Homburg
Medizin und Gesundheitswissenschaften	Medizin	Zahnmedizin	Zahnmedizinische Prothetik	Universität Greifswald	Greifswald
Medizin und Gesundheitswissenschaften	Therapien	Logopädie	Ergotherapie, Logopädie, Physiotherapie	Hochschule für angewandte Wissenschaft und Kunst, Fachhochschule Hildesheim/Holzminden/Göttingen	Hildesheim
